# Supplementary material for: Affiliative behaviours regulate allostasis development and shape biobehavioural trajectories in horses
Source: Nat Commun. 2026 Jan 13;17:47. doi: 10.1038/s41467-025-66729-1 (PMC12800209; doi:10.1038/s41467-025-66729-1)
Supplement: Supplementary file 3 — Supplementary Data 1 [file 41467_2025_66729_MOESM3_ESM.xlsx]

## Sheet: Figure 1a
Figure 1f
	MFA coordinates
		ID	Dim.1	Dim.2	Dim.3	Dim.4	Dim.5	Treatment	Sex
		MW608	1.6442649975704737	-0.13831292648325771	-2.155850396079304	0.5596524609300438	0.13149987803997829	NO-WEANED	M
		MW609	-4.280743640023335	1.2354323513353993	1.9656525607668278	0.21566757067922804	-0.20343616004428183	WEANED	M
		MW610	1.3141960462361428	-1.2872321928833135	-0.6895168015768883	-1.615222952120154	-0.4355358421751387	NO-WEANED	M
		MW611	-1.532705032410296	-1.2036281745230524	1.8822682268950037	-2.1620389155481594	-0.10989374882040916	WEANED	M
		MW612	-2.232781011231913	0.35226247555979023	1.2253348475056158	0.6172501355109092	-0.06808896774922249	WEANED	M
		MW613	-1.6752845387936959	1.5904158255056207	0.3742841308915886	1.5524285521239987	2.183084663471295	WEANED	M
		MW614	-1.6062076540025334	-0.7296710234119793	0.02355643925591186	1.4072339045585598	-1.1191595266550398	WEANED	M
		MW615	2.3158938597569705	-0.05373741075645825	0.4369502482011477	-0.5255189117227572	-2.0118622835473103	NO-WEANED	M
		MW616	2.431604587048039	-1.1566416045908041	0.35565426007050976	0.8017449365298753	-0.2870974830614888	NO-WEANED	M
		MW617	1.3193539988987337	-1.1839612827115011	-0.29854688671871094	0.058097133565079014	1.4564954723248984	NO-WEANED	M
		MW618	0.9418608464262623	2.475203141877507	-1.4654351640014127	-1.3379414038497375	0.8247178413676068	NO-WEANED	M
		MW620	-1.666546148758721	-1.0073563762110418	0.20254778207284635	0.381282959989165	-0.43877757093490943	WEANED	M
		W776	-1.3425854283378458	-0.1724981009470056	-1.3944064820057263	0.08072698251663493	1.7052235780201148	WEANED	F
		W777	-2.427169823051509	0.6818844243522308	-2.172087249361132	-1.515807137434623	-1.7454342951821917	WEANED	F
		W778	1.0837991293762124	-1.4915521504457963	-1.0349843159985301	0.8228185435217046	1.6712593013061499	NO-WEANED	F
		W779	2.5880346566621797	-1.225234310667018	2.641508456903422	-0.2124556512688352	0.44389738100274584	NO-WEANED	F
		W780	-1.2060093182796023	-0.6618551381109504	-1.3594395439299816	0.4382497506904727	-1.1227591621868154	WEANED	F
		W781	2.2290419289296657	-0.5967351606712548	0.7941619497559287	-0.7648056456514021	0.4587567458403555	NO-WEANED	F
		W782	-1.3810934052231665	-0.34698246812883093	0.34992555315576884	0.33615462888467074	-0.17589059340057822	WEANED	F
		W783	-1.0109544362007685	0.9118678324955705	0.3307589665093693	-1.0755293023004147	0.9775087655828429	WEANED	F
		W784	1.5942492234221992	0.44868420287030647	-0.37497792439397537	-0.29015981352281184	0.08062053884276058	NO-WEANED	F
		W785	2.676956225989996	1.7529259280308302	0.36362380823530427	2.9101531989500735	-1.5538447124230659	NO-WEANED	F
		W786	2.3612665673301447	3.0606364526319343	0.7906271661771811	-1.1002682725648552	-0.21542852829923353	NO-WEANED	F
		W787	-2.138441631333632	-1.2539143141169211	-0.7916096323307662	0.4182872475333359	-0.44585529131906554	WEANED	F
	MFA loadings
		name	Dim.1.contrib	Dim.2.contrib	Dim.3.contrib	Dim.4.contrib	Dim.5.contrib	Dim.1.coord	Dim.2.coord	Dim.3.coord	Dim.4.coord	Dim.5.coord	group
		weightPercGain_3m	8.448444684177755	0.4564034649006035	0.01093998473403941	0.008132790481090849	0.4379593208552344	0.9396464682546866	0.13656626241922493	0.020524103984073724	-0.016295506788828528	0.11390213294698066	Weight gain
		weightPercGain_1m	5.8768968293949975	0.18318363353650347	0.4923253193716912	0.040865862262379885	1.1367577271163838	0.7837005230562923	0.08651915952004305	0.13768351156657835	0.03652821185446513	0.1835054332834909	Weight gain
		weightPercGain_7m	5.778783796150748	0.025463671485428333	0.355070660727187	0.04310144073797681	0.3992403782430035	0.7771311664843684	0.03225740809718872	0.11692657874594718	0.037514051753694634	0.10875073458240828	Weight gain
		triglycerides_7m	3.979437857042737	0.026792006863407488	0.6784932064327375	0.4995284223938807	0.040358324088257486	0.7947322056026718	-0.04077607561565269	-0.1991876674296654	0.15738452485269458	-0.04261037708188156	Physiology
		feedingSuckling_1m	2.9958818185835088	0.9105136157278747	1.911402636813198	2.563484400606131	0.11627925406315134	-0.6565677149168371	-0.22633580443618312	0.3183266657228525	0.33947242331558575	0.06886636659650787	Non social behaviour
		feedingSuckling_3m	2.7225174007637962	2.165790227699672e-4	1.262432707117715	0.29809378072110004	0.47963484603438644	-0.6258964913593378	-0.0034907458772085354	0.25870275208356763	0.11576189265967024	0.13986576187799274	Non social behaviour
		groupObjectLatSniffObj30cm_7m	2.6571083488553104	0.0957490828299939	0.09834835506302539	0.47298026907377577	1.4862676536767163	-0.5874490227160579	0.06973097198606369	-0.06860074764653365	-0.13853485097030413	-0.23391223220834811	Non social personality traits
		cholesterol_1m	2.572883470504643	0.7313096146345418	1.6698133375686535	0.11686458920004225	0.24579321811360558	0.6390281760537518	0.21303621854544547	0.31248102960431506	0.07612431429588135	-0.10515592878686296	Physiology
		basalcortisol_3m	2.4725608394533882	0.18666460043804553	0.026647290576987216	4.526646994254985	0.004560209938370754	-0.6264457141973447	0.1076301103532691	-0.0394744622976699	0.47377292608332794	0.014323238849520565	Physiology
		anySocialInteraction_1m	2.3295721952973607	3.682626710191623	0.2988634874976851	0.5764300864622799	0.24639691560553673	0.639810526814235	-0.5030197042700972	0.13910074923243676	-0.1778928900161641	0.11078215126293517	Sociality
		exploAll_7m	2.26894785793072	0.11780800115840119	0.1651364178389596	3.316737333007828	2.707393799489127	0.5713857993999538	-0.08141368875977023	0.09356606380839139	0.3861399185958555	-0.332301090551448	Non social behaviour
		cholesterol_7m	2.174546223648473	0.4640715099802394	0.8724206198161901	1.6148097072895278	0.1846774308455922	0.5874816026607913	0.16970524172751372	0.22586693311353245	-0.2829714374888255	0.09114980163628322	Physiology
		playingAllogrooming_1m	2.0982215244492273	4.122171380007203	0.32899106636808145	0.6710537253152488	0.16128520464039406	0.6072100669789208	-0.53219301480957	0.14594361239879772	-0.19193930425200756	0.08962918051744036	Sociality
		triglycerides_1m	2.0225194102280706	0.46969918216944323	0.025169743898434443	2.902599331672906	0.7037536671133764	0.5665735528923166	0.17073112618373557	-0.03836446024364489	0.37938090722649664	-0.1779340857503036	Physiology
		feedingSuckling_7m	2.0140917885031917	0.8621068121273476	1.611949923880313	6.347449090045218	3.47996293306905	-0.5383402034688015	-0.22023714942393083	0.29232953984696514	0.5341814150818295	-0.37674141153678203	Non social behaviour
		ALFF_RSC.Cu.PrCU	1.8990207475187493	0.01521712497078074	0.1070035505984501	0.08325348512426672	0.21231055399088047	-0.8540225143364318	-0.04780393231579184	0.12305047785533858	0.09994881577354346	-0.15202993984820573	MRI imaging
		exploAll_1m	1.8900629196571657	2.2043015383747986	0.19247287569250815	0.15871276256818728	0.3525844043535815	0.5215012045397518	-0.35216447245118637	0.10101402991038201	0.0844685592485654	-0.11991889025357626	Non social behaviour
		exploAll_3m	1.8240368171514028	0.3487173257413958	0.05189424920060379	0.19878229271455225	7.260118309320612	0.5123113587018043	-0.14007053956880702	-0.05245133500203387	0.0945318176980504	0.5441616112720867	Non social behaviour
		ALFF_Amyg_Left	1.7768459150661977	0.09829689596799193	0.0020372638155228286	0.25402141969233905	0.02569142675385755	0.826093774518452	-0.12149746625023217	-0.01697883336396307	-0.17458688281096033	0.05288560092278996	MRI imaging
		ALFF_aCC	1.731446981537526	0.06184193012160244	0.24581405225046526	0.11593153678610513	0.5578324561108181	0.8154720193320275	0.09636932943063278	-0.1865037477748817	-0.11794437622374647	0.24643093306072936	MRI imaging
		anySocialInteraction_3m	1.5505476676644263	1.082026486195427	0.20143405532327416	1.8354214691516144	3.117608232630935	0.5219823944171054	-0.2726623001273755	0.11419826013818461	0.3174338043949235	-0.3940605241668202	Sociality
		playingAllogrooming_7m	1.5213532557911211	1.0429102529106018	0.0952791204767519	1.063922450741895	5.2656367449743575	0.5170449828719683	0.26768843994059943	0.07854018302173406	0.2416797467040863	0.5121269241329826	Sociality
		percIsolated_1m	1.5036934702988036	0.255793707906618	0.49618162418220085	1.7235087919750618	0.021989755381962222	-0.5140353083841619	0.13257177676083048	-0.17923110296864078	-0.307604030715141	-0.033094998061673334	Sociality
		resting_7m	1.4401821036927576	0.9282036921174599	2.9046050400195704	6.894077072974307	0.024747419274219244	0.4552247749161025	0.22852393026346263	-0.3924103677500804	-0.5567077000621561	0.031770277608940356	Non social behaviour
		ALFF_Amyg_Right	1.3969866010265033	0.05370836995919888	0.05549022631909723	0.2217255545660531	1.6507583465721059	0.7324881202634619	-0.08980867831876534	0.08861198356592864	-0.16311140036957067	0.42392114820844135	MRI imaging
		anySocialInteraction_7m	1.3928006917489764	0.9132219878386229	0.026655463379236567	0.5568523128271553	6.874255755513146	0.4947180785115145	0.25049226972479377	0.04154188102314377	0.17484583211946797	0.5851470283957613	Sociality
		cholesterol_3m	1.3726184774487575	1.1462369838309756	2.3531036724610885	0.331545449668157	4.144157806782651	0.4667505834488348	0.26671043736624916	0.3709456007562032	0.1282193175936462	-0.431784410457442	Physiology
		tentativeRemoveFoot_4m	1.3619144771969824	0.03768636629589758	0.4142953875416269	0.20235113285314207	4.9864109327092665	-0.4205721124892192	0.04374722805160259	-0.14079925205124857	-0.09061296676438893	0.4284483289981969	Non social personality traits
		Insulin_7m	1.358287709133599	4.4080471216753345	1.1734880927579916	2.6643112143793006	0.10215777046605228	-0.46430764496872867	0.5230291779166261	0.2619564146626525	0.3634748798538262	0.06779294785384017	Physiology
		centrality_1m	1.3550037687859753	0.48123091755337116	2.016641563687928	2.397191369861214e-7	0.3765100395757666	0.4879592395015793	0.18183727269929195	0.3613328080778888	1.1471933561335652e-4	0.13694319036918082	Sociality

## Sheet: Figure 6a
Figure 6a
	Data to plot AUC boxplot
		ID	Treatment	feedingSuckling	exploAll	resting	anySocialInteraction	playingAllogrooming	centrality
		MW608	NO-WEANED	2.6414647397757585	0.5700638380200018	1.5827988977791314	0.5524177988470987	0.444269018355369	1.2948246972523596
		MW609	WEANED	3.8751783926245347	0.2031351432061664	1.3656002158209597	0.18368078236939178	0.16505230137009153	1.323813918998141
		MW610	NO-WEANED	2.7000354783936245	0.5364878464179009	1.3910519426207153	0.4774474413442849	0.26211398308025535	0.8140460910587888
		MW611	WEANED	3.2789703403786272	0.3225508660316181	1.026167053132975	0.3620542233886035	0.24230570159186193	1.340075917625151
		MW612	WEANED	3.7721706923269656	0.2287675678892763	1.0172761228738916	0.18207543421007227	0.19740510079056436	1.24412220648404
		MW613	WEANED	3.3741956247006923	0.4846041110531316	1.1761517102868553	0.4058027050424858	0.3154044544656922	1.1709165052159274
		MW614	WEANED	3.802000934335685	0.27273091956975093	0.9692509488777206	0.27376575693382066	0.23492133866572656	1.3248239694861565
		MW615	NO-WEANED	3.171188004308746	0.34456481677400536	1.3279613975803937	0.5588562734357748	0.24606894119302344	1.4562282232565924
		MW616	NO-WEANED	3.126134239962284	0.5596764779416287	1.4201218951034331	0.30371596680410406	0.26537457273046305	1.657994574743291
		MW617	NO-WEANED	3.2290761237000765	0.4685113048964378	1.0564671254925115	0.44198061625979684	0.3072464254555494	1.7152866828463402
		MW618	NO-WEANED	2.733325510799753	0.354952176852379	2.0765246079399997	0.20313872836576652	0.08702523506431376	1.5863776271658079
		MW620	WEANED	3.718766292172843	0.36065762293069925	1.0676881817009396	0.31468094622121306	0.10823043195748971	1.2814309925396448
		W776	WEANED	3.347942151730685	0.34505227951169826	1.101953300507625	0.279426718573457	0.21544558190624744	1.1334156641203987
		W777	WEANED	3.2256847211289843	0.21260066302204267	1.8024215322814356	0.04646846510652361	-0.0019186731592228182	1.1514874889948237
		W778	NO-WEANED	3.3583486106939637	0.5843972090760877	1.3314849217280402	0.4297871117282851	0.31753204079275954	1.5660910196455036
		W779	NO-WEANED	3.2884999774269454	0.5939817687032483	0.7215305053032709	0.5155846579340054	0.47689338758913163	1.3965133164291417
		W780	WEANED	3.356121553025228	0.41362862382600357	1.2468856367037318	0.32861836182848436	0.25550664461972494	1.3644579986179322
		W781	NO-WEANED	2.7871897859227914	0.5536824614147831	1.4330427430506756	0.4329565027360619	0.3645771709969514	1.4542649254934341
		W782	WEANED	3.293429115423861	0.4750961868164122	1.021838923847675	0.1570232694170439	0.12883328815087786	1.062750691665358
		W783	WEANED	3.291984170420354	0.4898593342673009	1.1155584877504532	0.15690042017397038	0.1334543683890003	1.484767263446207
		W784	NO-WEANED	3.0983211583563692	0.3422331491354852	1.369714401659106	0.32651634566506316	0.2900986105700182	1.5942843838177732
		W785	NO-WEANED	3.1738025220033848	0.5656593283939377	1.3009436592135266	0.6390638253503224	0.5476745857788596	1.5164937237841023
		W786	NO-WEANED	3.0309104293207447	0.41531051636075433	1.5047331483558024	0.3317109483259145	0.29816481578273263	1.6574008181972053
		W787	WEANED	3.74480766175447	0.3184769686507495	1.099959226616681	0.19300012155199367	0.16670296310837193	1.3978047628568524
	Data to plot AUC test significance
		variable	group1	group2	estimate	SE	df	t.ratio	p.value	p.signif	y.position
		feedingSuckling	NO-WEANED	WEANED	-10.500000000000009	1.9237353185294435	22	-5.45813132340186	1.750576353517479e-5	***	3.8951783926245347
		exploAll	NO-WEANED	WEANED	8.166666666666673	2.3833916076791835	22	3.426489646247822	0.002413680013849014	**	0.6139817687032483
		resting	NO-WEANED	WEANED	6.666666666666669	2.5868744059036173	22	2.5771126156926605	0.017194229776898367	*	2.0965246079399997
		anySocialInteraction	NO-WEANED	WEANED	9.500000000000007	2.1470557712478002	22	4.424663824395633	2.138087464847538e-4	***	0.6590638253503224
		playingAllogrooming	NO-WEANED	WEANED	9.000000000000005	2.2428337054501015	22	4.012780786257109	5.846423000086239e-4	***	0.5676745857788597
		centrality	NO-WEANED	WEANED	8.333333333333336	2.3570226039551585	22	3.5355339059327386	0.0018585651171913588	**	1.7352866828463402
	Data to compute median and CI of panel a
		ID	Treatment	Sex	condition	anySocialInteraction_1m	anySocialInteraction_3m	anySocialInteraction_7m	centrality_1m	centrality_3m	centrality_7m	playingAllogrooming_1m	playingAllogrooming_3m	playingAllogrooming_7m	exploAll_1m	exploAll_3m	exploAll_7m	feedingSuckling_1m	feedingSuckling_3m	feedingSuckling_7m	resting_1m	resting_3m	resting_7m
		MW608	NO-WEANED	M	NO-WEANED_M	0.0457184741856487	0.12036150790368139	0.07280740047520293	0.22256054979772777	0.21402854650561812	0.21508925396888878	0.04521408172481233	0.08408344433915314	0.07340230180654865	0.039995424200878496	0.14268034992968961	0.05101368201502727	0.638671335360979	0.3332402401621897	0.5015363419641052	0.24341042169289806	0.26360754121232677	0.27428292622462647
		MW609	WEANED	M	WEANED_M	2.5901393599794473e-4	0.04402289914808313	0.025676535494572213	0.249865427228555	0.20962455938464905	0.22253740680781947	8.11106250248328e-5	0.037371145673839846	0.026428876861773584	0.004196477312728819	0.0637146276226952	0.0038973915126760024	0.8589861561649913	0.5313926568994537	0.7110071328805909	0.10192668124116204	0.3043877600086162	0.17525512727697448
		MW610	NO-WEANED	M	NO-WEANED_M	0.08684443671468955	0.11015027501863674	0.030076089786842578	0.14627128217243437	0.11028942202919617	0.16845327139938293	0.08654082649114206	0.03840924670587994	0.030172708235736718	0.05200201912137301	0.14268034992968961	0.028222388753729524	0.638671335360979	0.3675542014081207	0.47935076940414173	0.1778445566151304	0.22154717785211062	0.27428292622462647
		MW611	WEANED	M	WEANED_M	0.04138497646503881	0.0755282884153533	0.047042190838752385	0.23291225664515647	0.22691441346405272	0.2132102102939183	0.04140785539135455	0.04934669749232007	0.026428876861773584	0.0642294519152014	0.0835088770303549	0.0038973915126760024	0.7035321679933271	0.5027976891945112	0.5335225524008833	0.15110108004948725	0.15884351484445586	0.19926771427506
		MW612	WEANED	M	WEANED_M	0.04138497646503881	0.04402289914808313	0.004310880150392035	0.20748250077005867	0.20962455938464905	0.20388301378001714	0.04140785539135455	0.0487896950821582	0.004814080076367612	0.04021626207421236	0.045057978755705476	0.02668868477397375	0.810406784861346	0.5428306439814304	0.666635987760664	0.08553521497172029	0.2097519424481311	0.151242540278889
		MW613	WEANED	M	WEANED_M	0.020821995200518376	0.0542341320331272	0.1111391568712929	0.18205274489496087	0.17504485122584176	0.23186460332172065	0.020744483008189693	0.037371145673839846	0.0912732672179915	0.016203072233223335	0.1383412230906536	0.02668868477397375	0.7715432878184305	0.4970786956535228	0.5557081249608468	0.13470961378004562	0.2623273966484009	0.1272299532808035
		MW614	WEANED	M	WEANED_M	0.01054050456825816	0.08486783068825947	0.004310880150392035	0.1990059154783594	0.22691441346405272	0.22253740680781947	0.010412796816607261	0.0716267938987947	0.004814080076367612	0.02820966715371785	0.0637146276226952	0.02668868477397375	0.820122659122075	0.5199546698174761	0.7110071328805909	0.08553521497172029	0.2097519424481311	0.1272299532808035
		MW615	NO-WEANED	M	NO-WEANED_M	0.0457184741856487	0.15099520655881365	0.030076089786842578	0.20560737921432926	0.24860825466442543	0.25239804002449345	0.04521408172481233	0.061246345522516545	0.00855791145033074	0.027988829280383983	0.08671040332872078	0.028222388753729524	0.7163983294468107	0.4247441368180058	0.590278632203959	0.1778445566151304	0.20051699617200341	0.27428292622462647
		MW616	NO-WEANED	M	NO-WEANED_M	0.06628145545016913	0.0590941105934166	0.030076089786842578	0.3327561585898182	0.24860825466442543	0.2897068260800981	0.055545767916394755	0.04982779611419829	0.030172708235736718	0.039995424200878496	0.12402370106270007	0.07380497527632501	0.7358300779682688	0.44762011098195914	0.5237219145240687	0.1122786915373632	0.25309245037227235	0.27428292622462647
		MW617	NO-WEANED	M	NO-WEANED_M	0.0457184741856487	0.06930534347846065	0.0941730558193831	0.19713079392262997	0.3004778169026364	0.3083612191079005	0.04521408172481233	0.03840924670587994	0.07340230180654865	0.039995424200878496	0.12402370106270007	0.028222388753729524	0.7358300779682688	0.4819340722278901	0.5237219145240687	0.1450616240762466	0.16897172365184168	0.20224516523036998
		MW618	NO-WEANED	M	NO-WEANED_M	0.014874002288868059	0.028460411938284323	0.05144174513102275	0.2734200615479234	0.3004778169026364	0.2057620574549876	0.014219023150065041	0.004153598480925093	0.030172708235736718	0.027988829280383983	0.10536705219571049	0.00543109549243178	0.6678189581431654	0.41330614973602825	0.41279405172425143	0.2761933542317805	0.3372131770927038	0.3943458612150539
		MW620	WEANED	M	WEANED_M	0.020821995200518376	0.09507906357330353	0.004310880150392035	0.20748250077005867	0.20962455938464905	0.22253740680781947	0.020744483008189693	0.025952596265521596	0.004814080076367612	0.004196477312728819	0.1010279253566743	0.02668868477397375	0.7812591620791596	0.5199546698174761	0.6888215603206274	0.16749254631892915	0.19923685160807753	0.151242540278889
		W776	WEANED	F	WEANED_F	0.014570406956618678	0.029741995581894807	0.08781516243557697	0.1882846599218143	0.17717831116345378	0.20679803535411156	0.014726537451484634	0.023034341143163668	0.0658080105126359	-0.001668215142785888	0.1164724135925318	-0.0013483730615556008	0.6732492321113215	0.5400001549100383	0.5273462274446243	0.24127655709660037	0.16392098043155173	0.18445690105818469
		W777	WEANED	F	WEANED_F	0.0024146390030418546	0.017458128436281438	-0.004160279602681279	0.14354040727193512	0.1981170036715551	0.20679803535411156	0.0027323848274100546	0.0012423475914802237	-0.004189050380536772	0.029425103805313914	0.04094590610103785	0.03016892045680761	0.6453196631416038	0.46391200297056256	0.5943145245378463	0.26052636005524	0.32904837219371186	0.27737502782252993
		W778	NO-WEANED	F	NO-WEANED_F	0.06252339105433476	0.0778623949353665	0.06683826793392543	0.25026143185926397	0.2070609745999411	0.3473233319932081	0.05049270483815573	0.05740553350698924	0.047411367716818045	0.0742232475291866	0.15963824060464538	0.01562961986648247	0.7004969954461325	0.4792885596241544	0.6099929681876841	0.09034700437270472	0.23478277579712017	0.2683947949819875
		W779	NO-WEANED	F	NO-WEANED_F	0.07467915900791158	0.09014626208097987	0.08523335634157711	0.2726335581842036	0.1861222820918398	0.2827564559847093	0.0744810100863049	0.07919752705867268	0.08240989816340434	0.0742232475291866	0.13131580029533574	0.06290556014402719	0.6632575701531755	0.4684188236328007	0.6099929681876841	0.04222249697610414	0.14042426621874282	0.12901760483546915
		W780	WEANED	F	WEANED_F	0.0267261749101955	0.07887746416434825	0.03262989721262206	0.19947072308428412	0.25046373494180835	0.20679803535411156	0.026720690075559217	0.05572233147068883	0.03080948006604962	0.06051842275341372	0.0975907867196582	0.03016892045680761	0.6453196631416038	0.5073909469359772	0.5943145245378463	0.17390224674135885	0.2346898626153345	0.18445690105818469
		W781	NO-WEANED	F	NO-WEANED_F	0.06252339105433476	0.09118225087639312	0.048443179526273875	0.2950056845091431	0.2594077058701944	0.1905180616868538	0.062486857462230316	0.06908919270036168	0.047411367716818045	0.06385880787982	0.14234904009454497	0.031388266625664074	0.6446378575066971	0.3856516772890002	0.4927984482745468	0.16734621620726564	0.20167203373121337	0.3303402128248849
		W782	WEANED	F	WEANED_F	0.0024146390030418546	0.054309729873121534	-0.004160279602681279	0.14354040727193512	0.1562396186553525	0.22524571421368267	0.0027323848274100546	0.04482633469484711	-0.004189050380536772	0.00869622450658071	0.13535404046540542	0.03016892045680761	0.7756576516669524	0.40956332301379506	0.6445407473577617	0.12577773934475858	0.17571579412884902	0.18445690105818469
		W783	WEANED	F	WEANED_F	0.0024146390030418546	0.029741995581894807	0.03262989721262206	0.2330289125716935	0.260933081195859	0.2344695536434682	0.0027323848274100546	0.023034341143163668	0.03080948006604962	-0.001668215142785888	0.15423566733827826	0.014410273697626005	0.7477280826972347	0.4965212109446236	0.5273462274446243	0.1354026408240788	0.15212616673425444	0.26188867336180555
		W784	NO-WEANED	F	NO-WEANED_F	0.05036762310075794	0.05329466064413978	0.05813237031594295	0.23907536869679416	0.29081574463234633	0.2413808906119701	0.05049270483815573	0.046509536731147515	0.05003864776920994	0.043129928581086795	0.07467091967671516	0.03754523076212647	0.6073984322137409	0.4684188236328007	0.5428331276221132	0.2058458221245465	0.22298796209982288	0.24745234661754556
		W785	NO-WEANED	F	NO-WEANED_F	0.013900319240027478	0.15156559780904688	0.08523335634157711	0.23907536869679416	0.2803463983782957	0.21818957997621047	0.014510246965931992	0.12278151416203964	0.08240989816340434	0.0742232475291866	0.12187498685889893	0.06290556014402719	0.6446378575066971	0.41407014367603323	0.6434771167342941	0.2058458221245465	0.2583724031917148	0.15999031375691786
		W786	NO-WEANED	F	NO-WEANED_F	0.03821185514718111	0.041010793498526404	0.08523335634157711	0.30619174767161295	0.2803463983782957	0.2550849376953526	0.026504399590006573	0.03561353995530579	0.08240989816340434	0.012036609632986986	0.10299335998602532	0.04714691338484569	0.5422294379510663	0.5010280316068617	0.4927984482745468	0.263595231000467	0.23478277579712017	0.2683947949819875
		W787	WEANED	F	WEANED_F	0.038452915759528424	0.04202586272750816	0.014234808804970387	0.2218428494092237	0.22952504243370705	0.24369339307325374	0.03829151966584292	0.03393033791900539	0.013310214842756424	0.018816794987726947	0.06926834641034803	0.04592756721598922	0.7687574052156102	0.5400001549100383	0.6780248959043726	0.12430569558909747	0.22289504891803721	0.15348419213673595
	Data to plot test significance on median curve plots
		variable	group1	g1time	group2	g2time	estimate	SE	df	t.ratio	p.value	comp_time
		feedingSuckling	NO-WEANED	1m	NO-WEANED	3m	42.25	3.4767747689823203	43.99999999999979	12.152067018240274	1.099120794378905e-14	1m - 3m
		feedingSuckling	NO-WEANED	1m	NO-WEANED	7m	23.583333333333336	3.47677476898232	43.99999999999991	6.783106442134119	2.1408811989864773e-7	1m - 7m
		feedingSuckling	NO-WEANED	1m	WEANED	1m	-12.41666666666666	4.075208382216914	57.485775627855254	-3.0468789573680626	0.03096583688054666	1m - 1m
		feedingSuckling	NO-WEANED	3m	NO-WEANED	7m	-18.666666666666664	3.4767747689823203	43.99999999999979	-5.368960576106155	2.5439628020262894e-5	3m - 7m
		feedingSuckling	NO-WEANED	3m	WEANED	3m	-13.999999999999995	4.075208382216914	57.48577562785504	-3.4354071465626483	0.009900708631909172	3m - 3m
		feedingSuckling	NO-WEANED	7m	WEANED	7m	-17.25	4.075208382216914	57.48577562785504	-4.232912377014693	7.56296253630051e-4	7m - 7m
		feedingSuckling	WEANED	1m	WEANED	3m	40.666666666666664	3.4767747689823203	43.99999999999991	11.696664112231268	3.8968828164342995e-14	1m - 3m
		feedingSuckling	WEANED	1m	WEANED	7m	18.749999999999996	3.476774768982321	43.99999999999991	5.392929150106628	2.3478683105704334e-5	1m - 7m
		feedingSuckling	WEANED	3m	WEANED	7m	-21.916666666666664	3.4767747689823207	43.99999999999991	-6.303734962124637	1.0856864773867159e-6	3m - 7m
		exploAll	NO-WEANED	1m	NO-WEANED	3m	-28.083333333333346	5.006603383640195	44.00000000000002	-5.609258649306978	1.1357980412962654e-5	1m - 3m
		exploAll	NO-WEANED	1m	NO-WEANED	7m	5.083333333333333	5.006603383640195	44.00000000000002	1.0153257495778203	0.9670122126427704	1m - 7m
		exploAll	NO-WEANED	1m	WEANED	1m	16.916666666666664	5.006603383640195	66.00000000000006	3.3788709371196313	0.010973791497912777	1m - 1m
		exploAll	NO-WEANED	3m	NO-WEANED	7m	33.16666666666668	5.006603383640195	44.00000000000002	6.624584398884798	3.6609254361330557e-7	3m - 7m
		exploAll	NO-WEANED	3m	WEANED	3m	9.583333333333346	5.006603383640195	65.99999999999977	1.9141387082204837	0.42667439052929845	3m - 3m
		exploAll	NO-WEANED	7m	WEANED	7m	12.999999999999996	5.006603383640195	66.00000000000006	2.5965707694121303	0.0996556087429159	7m - 7m
		exploAll	WEANED	1m	WEANED	3m	-35.416666666666664	5.006603383640195	44.00000000000002	-7.073990878206126	8.016312325054287e-8	1m - 3m
		exploAll	WEANED	1m	WEANED	7m	1.1666666666666672	5.006603383640194	44.00000000000002	0.23302558187031958	0.9999997678034587	1m - 7m
		exploAll	WEANED	3m	WEANED	7m	36.58333333333333	5.006603383640194	44.00000000000002	7.307016460076445	3.6596264463284456e-8	3m - 7m
		resting	NO-WEANED	1m	NO-WEANED	3m	-14.333333333333336	5.893538518350503	44.00000000000014	-2.4320420217334866	0.15973409142548534	1m - 3m
		resting	NO-WEANED	1m	NO-WEANED	7m	-22.83333333333333	5.893538518350503	44.00000000000014	-3.8742994997382274	0.0031611943635887485	1m - 7m
		resting	NO-WEANED	1m	WEANED	1m	12.000000000000004	7.406601389393494	52.00366253176513	1.6201762953227663	0.654024255351704	1m - 1m
		resting	NO-WEANED	3m	NO-WEANED	7m	-8.499999999999993	5.893538518350503	44.00000000000014	-1.4422574780047406	0.783407558857254	3m - 7m
		resting	NO-WEANED	3m	WEANED	3m	3.416666666666674	7.406601389393494	52.00366253176513	0.46130019519606624	0.9999138157462644	3m - 3m
		resting	NO-WEANED	7m	WEANED	7m	23.416666666666664	7.406601389393493	52.00366253176513	3.1615940207340083	0.023312818925105172	7m - 7m
		resting	WEANED	1m	WEANED	3m	-22.916666666666664	5.893538518350504	44.00000000000002	-3.888439278934352	0.0030276140231940696	1m - 3m
		resting	WEANED	1m	WEANED	7m	-11.416666666666668	5.893538518350503	44.00000000000002	-1.9371497498691144	0.4224003385890167	1m - 7m
		resting	WEANED	3m	WEANED	7m	11.499999999999996	5.893538518350503	44.00000000000002	1.9512895290652383	0.4126240593014281	3m - 7m
		anySocialInteraction	NO-WEANED	1m	NO-WEANED	3m	-15.833333333333334	6.755116147242396	43.99999999999991	-2.343902456776689	0.19389054313668985	1m - 3m
		anySocialInteraction	NO-WEANED	1m	NO-WEANED	7m	-6.833333333333339	6.755116147242397	43.99999999999991	-1.01157895502994	0.967771479885761	1m - 7m
		anySocialInteraction	NO-WEANED	1m	WEANED	1m	23.583333333333336	6.8073537551685455	65.96916089161269	3.4643907429414074	0.008416514673260544	1m - 1m
		anySocialInteraction	NO-WEANED	3m	NO-WEANED	7m	8.999999999999995	6.755116147242398	43.99999999999991	1.3323235017467483	0.849259523345185	3m - 7m
		anySocialInteraction	NO-WEANED	3m	WEANED	3m	14.333333333333332	6.8073537551685455	65.96916089161269	2.1055661052506074	0.30129172009124694	3m - 3m
		anySocialInteraction	NO-WEANED	7m	WEANED	7m	22.41666666666667	6.807353755168547	65.9691608916124	3.2930074553047293	0.014268994327443996	7m - 7m
		anySocialInteraction	WEANED	1m	WEANED	3m	-25.083333333333336	6.755116147242399	44.00000000000002	-3.713234944683069	0.0051452380936520825	1m - 3m
		anySocialInteraction	WEANED	1m	WEANED	7m	-8.000000000000004	6.7551161472424	44.00000000000002	-1.1842875571082216	0.9180344117009651	1m - 7m
		anySocialInteraction	WEANED	3m	WEANED	7m	17.083333333333332	6.7551161472424	44.00000000000002	2.528947387574847	0.12797837346115637	3m - 7m
		playingAllogrooming	NO-WEANED	1m	NO-WEANED	3m	-4.500000000000002	6.902138868561357	44.00000000000014	-0.6519718142005387	0.9985908496744212	1m - 3m
		playingAllogrooming	NO-WEANED	1m	NO-WEANED	7m	-2.5	6.902138868561356	44.00000000000014	-0.36220656344474367	0.9999890526675758	1m - 7m
		playingAllogrooming	NO-WEANED	1m	WEANED	1m	25.58333333333333	7.347667336369371	64.2237800179774	3.481830649395535	0.008081442780064507	1m - 1m
		playingAllogrooming	NO-WEANED	3m	NO-WEANED	7m	2.0000000000000018	6.902138868561357	44.00000000000014	0.2897652507557951	0.9999984220941635	3m - 7m
		playingAllogrooming	NO-WEANED	3m	WEANED	3m	13.999999999999998	7.347667336369371	64.2237800179774	1.905366609441205	0.43361533058937385	3m - 3m
		playingAllogrooming	NO-WEANED	7m	WEANED	7m	23.416666666666664	7.347667336369373	64.2237800179774	3.1869524836486813	0.019814591922873825	7m - 7m
		playingAllogrooming	WEANED	1m	WEANED	3m	-16.083333333333332	6.902138868561356	44.00000000000002	-2.330195558161184	0.19968061598203612	1m - 3m
		playingAllogrooming	WEANED	1m	WEANED	7m	-4.666666666666666	6.902138868561357	44.00000000000014	-0.676118918430188	0.9981331554978068	1m - 7m
		playingAllogrooming	WEANED	3m	WEANED	7m	11.416666666666668	6.902138868561356	44.00000000000002	1.6540766397309963	0.6323758426194632	3m - 7m
		centrality	NO-WEANED	1m	NO-WEANED	3m	-0.16666666666666607	7.059019470575622	43.99999999999991	-0.02361045572425307	0.9999999999999997	1m - 3m
		centrality	NO-WEANED	1m	NO-WEANED	7m	1.2499999999999973	7.059019470575623	44.00000000000002	0.17707841793189824	0.9999999796809864	1m - 7m
		centrality	NO-WEANED	1m	WEANED	1m	22.166666666666664	8.021776968201701	59.90093018388104	2.7633112656379333	0.06626954039469757	1m - 1m
		centrality	NO-WEANED	3m	NO-WEANED	7m	1.4166666666666634	7.059019470575623	44.00000000000002	0.20068887365615132	0.9999999381683276	3m - 7m
		centrality	NO-WEANED	3m	WEANED	3m	16.499999999999996	8.021776968201701	59.90093018388127	2.0569008669034234	0.33337371576198604	3m - 3m
		centrality	NO-WEANED	7m	WEANED	7m	11.666666666666668	8.021776968201703	59.90093018388104	1.4543743503357542	0.7709761232336255	7m - 7m
		centrality	WEANED	1m	WEANED	3m	-5.833333333333332	7.059019470575624	44.00000000000002	-0.82636595034886	0.9917324897650615	1m - 3m
		centrality	WEANED	1m	WEANED	7m	-9.249999999999996	7.0590194705756275	44.00000000000002	-1.3103802926960486	0.8609762104765915	1m - 7m
		centrality	WEANED	3m	WEANED	7m	-3.416666666666665	7.059019470575626	44.00000000000002	-0.4840143423471892	0.9998724712584514	3m - 7m

## Sheet: Figure 6b
Figure 6b
	Data to plot boxplot
		ID	Treatment	Sex	condition	sociabilityLatContact_7m	groupObjectLatSniffObj30cm_7m	objectLatContact_7m	nbSessionsToValidate_4m
		MW608	NO-WEANED	M	NO-WEANED_M	577.8333932057546	506.81629891864065	552.6952021988416	7.753471859341704
		MW609	WEANED	M	WEANED_M	115.95060954682575	1685.2541740104862	77.96594544094995	7.667026274630771
		MW610	NO-WEANED	M	NO-WEANED_M	36.95461515662649	179.63691835130973	552.6952021988416	8.606713270654199
		MW611	WEANED	M	WEANED_M	63.15935894956496	676.6841176747253	552.0091380403703	7.792473277835339
		MW612	WEANED	M	WEANED_M	298.4045809092885	179.8561694058153	104.39958071601055	6.085990455210348
		MW613	WEANED	M	WEANED_M	586.4410534662727	469.7501504782937	31.266523121676187	7.792473277835339
		MW614	WEANED	M	WEANED_M	57.602385202484896	239.5128085975793	552.0091380403703	6.939231866522844
		MW615	NO-WEANED	M	NO-WEANED_M	24.91450537128631	110.65892928583254	27.546981400970708	6.900230448029208
		MW616	NO-WEANED	M	NO-WEANED_M	130.4970065658079	349.2854860528887	552.6952021988416	5.1937476254042165
		MW617	NO-WEANED	M	NO-WEANED_M	217.5562619367292	144.21578883119983	552.6952021988416	6.900230448029208
		MW618	NO-WEANED	M	NO-WEANED_M	437.0567249463925	108.79465931108992	114.77797780867078	8.606713270654199
		MW620	WEANED	M	WEANED_M	244.68716802084765	216.2094339132965	552.0091380403703	6.939231866522844
		W776	WEANED	F	WEANED_F	566.8899889180531	74.15706594659997	617.93252811915	7.1204627058154335
		W777	WEANED	F	WEANED_F	444.6772807909756	1746.4624381033505	360.8711864109785	8.178052680960935
		W778	NO-WEANED	F	NO-WEANED_F	559.0702786619398	351.7835103489423	463.5174472914133	7.135767368675543
		W779	NO-WEANED	F	NO-WEANED_F	39.4330387628392	97.09870563078098	221.40153242674023	6.7803637285625715
		W780	WEANED	F	WEANED_F	566.8899889180531	110.67437250545396	547.1908410599244	7.1204627058154335
		W781	NO-WEANED	F	NO-WEANED_F	8.646631372048688	82.11724652971266	617.9535246742295	6.0781773935300425
		W782	WEANED	F	WEANED_F	57.51488481588265	211.7992214376651	63.95537312014483	7.1204627058154335
		W783	WEANED	F	WEANED_F	139.61197119132407	83.52047788476773	58.97356417231208	7.1204627058154335
		W784	NO-WEANED	F	NO-WEANED_F	224.24032455806525	199.9746277208344	340.2211233073952	7.135767368675543
		W785	NO-WEANED	F	NO-WEANED_F	25.4392172215708	92.41699966169713	112.79809736398565	5.020587418384542
		W786	NO-WEANED	F	NO-WEANED_F	22.64045291331712	162.64258919795483	38.070963146493966	8.193357343821043
		W787	WEANED	F	WEANED_F	566.8899889180531	1016.1163069262702	617.93252811915	8.178052680960935

## Sheet: Figure 7
Figure 7
	Data to plot AUC boxplot
		ID	Treatment	weightPercGain	cholesterol	triglycerides	basalcortisol
		MW608	NO-WEANED	1.4805058888215845	3.4418095966603017	5.08876710556531	359.5912802554419
		MW609	WEANED	0.7462239518345489	3.0513521063398548	3.749516041263336	455.6755486905584
		MW610	NO-WEANED	1.730597177871159	3.2371215038436	4.729172802376942	325.8529453684544
		MW611	WEANED	0.9126810281313217	3.447419758429431	4.033732860791354	309.87084642971905
		MW612	WEANED	1.0098592662914856	3.088100849879029	4.334451669197065	377.50405886291276
		MW613	WEANED	1.2631328480632948	3.1846221756464743	4.388519501225356	466.7230943487864
		MW614	WEANED	1.0999805152213147	2.9379936112538796	3.894628472395727	431.4594680634765
		MW615	NO-WEANED	1.9279586489199871	3.886347000339433	8.531804533015194	359.4914741774463
		MW616	NO-WEANED	1.8157411571809765	3.8262605971379724	5.40562624043543	355.7396725854202
		MW617	NO-WEANED	1.895910502563393	2.9292485067966814	4.411181979734209	245.21137205151234
		MW618	NO-WEANED	1.86831811548854	3.0953306445482163	4.473462943283729	309.99555736174136
		MW620	WEANED	1.4127220891156262	3.1461362954966705	4.592540532733834	384.00376382254933
		W776	WEANED	1.1834189017981356	2.9197149346379736	5.471543905742459	415.22644433591364
		W777	WEANED	0.8894596096153331	2.8702622077219138	5.275325974081764	316.64365024830965
		W778	NO-WEANED	1.6274432631042064	3.138653028848585	3.6858974157832702	280.98243624458826
		W779	NO-WEANED	1.9386378816190368	3.5740258850445916	5.902405636146561	285.6038746973593
		W780	WEANED	0.7796512710778475	2.707817669205247	4.711377490867436	450.4676504187373
		W781	NO-WEANED	1.8846758985385992	3.6577701095315045	5.017320062854562	367.72340984247654
		W782	WEANED	1.4705237812650658	3.1277497791521	4.389508614178004	434.3545791996896
		W783	WEANED	1.5053768714179885	2.993266986760044	4.73817212533659	401.3725178931589
		W784	NO-WEANED	1.7927037192652633	3.2929270589780244	5.785109140682143	332.7871360040176
		W785	NO-WEANED	2.0027933586970397	3.8376554471701034	5.673713599022407	424.1249274679138
		W786	NO-WEANED	1.8852749306308285	4.540469493198981	4.878887258600982	320.8322653888048
		W787	WEANED	1.2098189290173123	3.4005897375191507	4.635086268779902	367.49733476443373
	Data to plot AUC test significance
		variable	group1	group2	estimate	SE	df	t.ratio	p.value	p.signif	y.position
		weightPercGain	NO-WEANED	WEANED	11.833333333333334	1.5320646925708532	22	7.7237817637299795	1.0525445905513663e-7	***	2.0227933586970397
		cholesterol	NO-WEANED	WEANED	8.166666666666668	2.383391607679182	22	3.4264896462478216	0.002413680013849014	**	4.560469493198981
		triglycerides	NO-WEANED	WEANED	6.333333333333339	2.624669291337271	22	2.413002413003621	0.02459789768902411	*	8.5518045330151935
		basalcortisol	NO-WEANED	WEANED	-8.166666666666668	2.383391607679182	22	-3.4264896462478216	0.002413680013849014	**	466.74309434878637
	Data to compute median and CI
		ID	Treatment	Sex	condition	weightPercGain_1m	weightPercGain_3m	weightPercGain_7m	basalcortisol_1m	basalcortisol_3m	basalcortisol_7m	cholesterol_1m	cholesterol_3m	cholesterol_7m	triglycerides_1m	triglycerides_3m	triglycerides_7m
		MW608	NO-WEANED	M	NO-WEANED_M	0.04420243370574147	0.1749690395481842	0.45569816823564524	55.21920873613294	77.24383975410561	36.320276128496054	0.6835567871241537	0.5394300672871134	0.5699813038374039	0.8444565170711331	0.7984863103638893	0.9244258287012546
		MW609	WEANED	M	WEANED_M	0.012163087201533217	0.043602807667723335	0.30162622081492285	49.581792173846	96.59898733210895	58.148397260192766	0.5893255230394892	0.5107417199479036	0.4649007117283272	0.6760836598594537	0.5819101719778372	0.6638509327351855
		MW610	NO-WEANED	M	NO-WEANED_M	0.048760780708854895	0.1942520366678948	0.5495401435793099	52.29272339462163	53.07797465833629	57.16314899941196	0.6061665196784859	0.5607321553940603	0.4743792589914667	0.9281627611510437	0.7455559004144409	0.7821711699912877
		MW611	WEANED	M	WEANED_M	0.02776345080557411	0.07160844366990847	0.3350461231580111	36.45980951352111	67.38353848498485	35.63021073062169	0.5517684814849738	0.539144504090499	0.6391088823364801	0.7239157993336888	0.6348405819272855	0.7026476578379044
		MW612	WEANED	M	WEANED_M	0.020146169818221697	0.06311953808585508	0.40017724110784936	35.13817097219342	81.63057835487871	48.73707641304161	0.7193062355653692	0.5119251692871785	0.4165095532260623	0.7896849911107615	0.6959141318689572	0.7285121412397163
		MW613	WEANED	M	WEANED_M	0.051925421040168646	0.10320087706537404	0.450802397913502	59.82449086913556	104.84964649726899	46.17483199392193	0.5119352555938212	0.5817486803043939	0.4637204395697355	0.8315381131507167	0.6999857018650689	0.7285121412397163
		MW614	WEANED	M	WEANED_M	0.006460885332470006	0.0923946337130527	0.4081678643748433	55.81237386867652	107.01375381927818	27.302916368482713	0.5563208501582478	0.4989072265551554	0.44247554071508277	0.6940207121622916	0.6185543019428407	0.6724724272024567
		MW615	NO-WEANED	M	NO-WEANED_M	0.05954806520630861	0.20737104167426185	0.6231487293454465	46.1093430762671	62.77137203816913	62.534007493335906	0.7199757365103505	0.6542246531967723	0.6018486521193829	0.7308551858198267	1.9955278892206472	0.9071828397667129
		MW616	NO-WEANED	M	NO-WEANED_M	0.06301969987365001	0.19654016264190854	0.5815504846908004	45.21251692322331	71.2474590493718	48.392389257040726	0.716561460005394	0.6518577545182227	0.5770629367889551	1.0118690052309542	0.8310588703327809	0.9502903121030666
		MW617	NO-WEANED	M	NO-WEANED_M	0.0502590967720707	0.225357184226575	0.5847899265557986	35.536234745645615	44.33137423188248	38.340507305109654	0.6038903353418488	0.4258189307167292	0.5239506896523223	0.8803306216768099	0.6641245004922125	0.7692389282903809
		MW618	NO-WEANED	M	NO-WEANED_M	0.06784980028038595	0.21057563529112702	0.5843707046673865	48.752620158922475	59.61538219357239	41.198395311050845	0.5970617823319366	0.4991927897517689	0.5003452464804863	0.8743516042425302	0.6926254904649926	0.7606174338231105
		MW620	WEANED	M	WEANED_M	0.04230329708086731	0.12064253300245381	0.5042455965136988	36.41260813704512	78.97052977157574	55.3397831853885	0.5972921682177189	0.5923997243578673	0.3858224771026749	0.8674122177563923	0.8221328017484115	0.6293649548661032
		W776	WEANED	F	WEANED_F	0.016695820327932553	0.10259564598181997	0.4294680717623715	46.60685336735423	105.17977303272743	26.54013593518856	0.5037661395653067	0.43014431128077296	0.562757930615174	0.8013011426763968	1.010727103910094	0.81903072566789
		W777	WEANED	F	WEANED_F	0.03360710281798937	0.0733122142886607	0.31795793196568084	29.809318718894346	58.13885042950194	56.208890120454726	0.4670702800600489	0.5243816175444412	0.4150235375142707	0.7414607962591654	1.022149189206506	0.7337088051015405
		W778	NO-WEANED	F	NO-WEANED_F	0.08200833470324709	0.19202526016636878	0.4846795739509265	49.06393914616674	52.09294278598753	37.819834370229465	0.6794790496643983	0.4734345515844683	0.519435162215391	0.6702006929912121	0.43982804863093616	0.8481062884496248
		W779	NO-WEANED	F	NO-WEANED_F	0.09467706548848126	0.22245117369479897	0.5883036475230793	51.43044264636412	42.318830924723684	53.608469638412046	0.6771115748576078	0.593785810186262	0.5577784398140988	0.8155272485759159	1.147997337008455	0.8214431882726403
		W780	WEANED	F	WEANED_F	0.007524421789565923	0.04434430005987163	0.31954697455433334	48.091718308654556	91.65009109669225	63.71282941000304	0.463519067849863	0.47442449133237596	0.41051256367912814	0.8483185577185074	0.7594412273890392	0.7923676254909056
		W781	NO-WEANED	F	NO-WEANED_F	0.055535055889964526	0.2107721266515902	0.598412231346932	36.39618511569837	74.67451156890745	53.65184501002793	0.6463344023693274	0.6244413194527565	0.5690558744019538	0.9523051832438735	0.7824906075232845	0.8587715285204179
		W782	WEANED	F	WEANED_F	0.05296801810962222	0.08182988391840318	0.586033055700117	46.32844119086042	84.09080261285766	67.87686508512812	0.504949876968702	0.5652556298997673	0.46351650624204815	0.6773461393835609	0.8051295685746861	0.6483868845351921
		W783	WEANED	F	WEANED_F	0.03414052306157821	0.13761673807968325	0.5291930670586803	27.02519695395624	84.47598928719317	60.45967653881157	0.5203384632128417	0.515298503687702	0.46351650624204815	0.6132314825079557	0.8965062509459777	0.7177109449953503
		W784	NO-WEANED	F	NO-WEANED_F	0.07480026373923448	0.21851039095015753	0.5311861413377781	58.947571411697005	59.218896261194665	48.0914379043683	0.6143734924776517	0.5279332347249028	0.547376931162832	0.892464836826642	1.0794648252299859	0.8271249140827714
		W785	NO-WEANED	F	NO-WEANED_F	0.07641918876858497	0.24781337708076384	0.5914670193430814	69.85204832437125	79.63379000097727	57.68575457030535	0.6960513733119343	0.7039185656992241	0.5149241883802484	1.3284445035807542	0.8510231193017538	0.8960998687681957
		W786	NO-WEANED	F	NO-WEANED_F	0.05725200757246823	0.2335077151067862	0.5637498888690008	58.993973441112644	55.27073284925557	48.01304669996272	0.89018430746878	0.707324733395501	0.7641554927718491	0.8497217322429055	0.816756863412519	0.7894474680602598
		W787	WEANED	F	WEANED_F	0.019138078710642915	0.0711796663057951	0.488570925694642	21.828169659405113	91.89083276815195	34.99833340028637	0.5866277578029846	0.5936403607020773	0.5165204488049673	0.7500094171759124	0.8165516538710962	0.7177109449953503
	Data to plot test significance on median curve plots
		variable	group1	g1time	group2	g2time	estimate	SE	df	t.ratio	p.value	comp_time
		weightPercGain	NO-WEANED	1m	NO-WEANED	3m	-20.916666666666664	1.789654109396023	43.99999999999991	-11.687547083456073	3.9968028886505635e-14	1m - 3m
		weightPercGain	NO-WEANED	1m	NO-WEANED	7m	-43.74999999999999	1.7896541093960228	43.99999999999991	-24.446064616790594	0	1m - 7m
		weightPercGain	NO-WEANED	1m	WEANED	1m	14.25000000000002	2.3692225879419673	48.21809788441713	6.014631158982123	2.1108994892049537e-6	1m - 1m
		weightPercGain	NO-WEANED	3m	NO-WEANED	7m	-22.83333333333333	1.7896541093960228	43.99999999999991	-12.758517533334519	1.9984014443252818e-15	3m - 7m
		weightPercGain	NO-WEANED	3m	WEANED	3m	15.916666666666679	2.3692225879419673	48.21809788441699	6.7180967916116066	1.7548357900132316e-7	3m - 3m
		weightPercGain	NO-WEANED	7m	WEANED	7m	9.666666666666668	2.3692225879419673	48.21809788441699	4.080100669251026	0.0015128295364614797	7m - 7m
		weightPercGain	WEANED	1m	WEANED	3m	-19.250000000000007	1.7896541093960228	44.00000000000002	-10.756268431387866	6.055156376305604e-13	1m - 3m
		weightPercGain	WEANED	1m	WEANED	7m	-48.33333333333334	1.789654109396023	44.00000000000014	-27.007080909978185	0	1m - 7m
		weightPercGain	WEANED	3m	WEANED	7m	-29.08333333333334	1.7896541093960228	44.00000000000002	-16.250812478590323	0	3m - 7m
		cholesterol	NO-WEANED	1m	NO-WEANED	3m	19.666666666666668	5.684038276134081	43.99999999999991	3.459981391969562	0.010858050928558849	1m - 3m
		cholesterol	NO-WEANED	1m	NO-WEANED	7m	24.666666666666668	5.684038276134081	44.00000000000002	4.339637678063519	7.405084764782188e-4	1m - 7m
		cholesterol	NO-WEANED	1m	WEANED	1m	27.916666666666664	6.5691414667376264	58.597777986457515	4.249667450156263	6.997838510185428e-4	1m - 1m
		cholesterol	NO-WEANED	3m	NO-WEANED	7m	5.000000000000001	5.68403827613408	43.99999999999991	0.8796562860939567	0.9871962140351633	3m - 7m
		cholesterol	NO-WEANED	3m	WEANED	3m	12.166666666666664	6.5691414667376264	58.597777986457295	1.852093873799446	0.4747942534564028	3m - 3m
		cholesterol	NO-WEANED	7m	WEANED	7m	21.749999999999996	6.5691414667376256	58.597777986457515	3.310934938778462	0.014267621217696647	7m - 7m
		cholesterol	WEANED	1m	WEANED	3m	3.9166666666666683	5.684038276134081	44.00000000000002	0.6890640907735994	0.9978409737179643	1m - 3m
		cholesterol	WEANED	1m	WEANED	7m	18.5	5.68403827613408	44.00000000000014	3.2547282585476394	0.019502848596993694	1m - 7m
		cholesterol	WEANED	3m	WEANED	7m	14.583333333333332	5.68403827613408	44.00000000000002	2.5656641677740395	0.1174112858163272	3m - 7m
		triglycerides	NO-WEANED	1m	NO-WEANED	3m	11.500000000000004	6.897289397716945	44.00000000000014	1.6673216588253625	0.622361802267358	1m - 3m
		triglycerides	NO-WEANED	1m	NO-WEANED	7m	3.7500000000000036	6.897289397716945	44.00000000000002	0.5436918452691403	0.9996682656654884	1m - 7m
		triglycerides	NO-WEANED	1m	WEANED	1m	22.250000000000004	7.591695355646411	62.20836534283	2.9308341493776235	0.0417134829860637	1m - 1m
		triglycerides	NO-WEANED	3m	NO-WEANED	7m	-7.749999999999999	6.897289397716945	44.00000000000014	-1.1236298135562222	0.9391121031570624	3m - 7m
		triglycerides	NO-WEANED	3m	WEANED	3m	6.750000000000002	7.591695355646412	62.20836534283	0.8891294610471441	0.9859349850813489	3m - 3m
		triglycerides	NO-WEANED	7m	WEANED	7m	27.500000000000004	7.591695355646412	62.20836534283	3.622379285747624	0.005283466187055441	7m - 7m
		triglycerides	WEANED	1m	WEANED	3m	-3.9999999999999987	6.8972893977169445	43.99999999999991	-0.5799379682870823	0.9994413096592566	1m - 3m
		triglycerides	WEANED	1m	WEANED	7m	9.000000000000004	6.897289397716945	43.99999999999991	1.304860428645936	0.8638429729253098	1m - 7m
		triglycerides	WEANED	3m	WEANED	7m	13.000000000000002	6.897289397716945	44.00000000000002	1.8847983969330182	0.45947255705791545	3m - 7m
		basalcortisol	NO-WEANED	1m	NO-WEANED	3m	11.500000000000004	6.897289397716945	44.00000000000014	1.6673216588253625	0.622361802267358	1m - 3m
		basalcortisol	NO-WEANED	1m	NO-WEANED	7m	3.7500000000000036	6.897289397716945	44.00000000000002	0.5436918452691403	0.9996682656654884	1m - 7m
		basalcortisol	NO-WEANED	1m	WEANED	1m	22.250000000000004	7.591695355646411	62.20836534283	2.9308341493776235	0.0417134829860637	1m - 1m
		basalcortisol	NO-WEANED	3m	NO-WEANED	7m	-7.749999999999999	6.897289397716945	44.00000000000014	-1.1236298135562222	0.9391121031570624	3m - 7m
		basalcortisol	NO-WEANED	3m	WEANED	3m	6.750000000000002	7.591695355646412	62.20836534283	0.8891294610471441	0.9859349850813489	3m - 3m
		basalcortisol	NO-WEANED	7m	WEANED	7m	27.500000000000004	7.591695355646412	62.20836534283	3.622379285747624	0.005283466187055441	7m - 7m
		basalcortisol	WEANED	1m	WEANED	3m	-3.9999999999999987	6.8972893977169445	43.99999999999991	-0.5799379682870823	0.9994413096592566	1m - 3m
		basalcortisol	WEANED	1m	WEANED	7m	9.000000000000004	6.897289397716945	43.99999999999991	1.304860428645936	0.8638429729253098	1m - 7m
		basalcortisol	WEANED	3m	WEANED	7m	13.000000000000002	6.897289397716945	44.00000000000002	1.8847983969330182	0.45947255705791545	3m - 7m

## Sheet: Figure 8a
Figure 8a
	Data to plot correlation between datasets
		lab.x	lab.y	cor
		MRI imaging	Sociality	0.79
		MRI imaging	Non social behaviour	0.87
		MRI imaging	Non social personality traits	0.6
		MRI imaging	Weight gain	0.87
		MRI imaging	Physiology	0.9
		Sociality	Non social behaviour	0.64
		Sociality	Non social personality traits	0.59
		Sociality	Weight gain	0.75
		Sociality	Physiology	0.83
		Non social behaviour	Non social personality traits	0.47
		Non social behaviour	Weight gain	0.75
		Non social behaviour	Physiology	0.78
		Non social personality traits	Weight gain	0.56
		Non social personality traits	Physiology	0.57
		Weight gain	Physiology	0.83
	Data to plot scatterplot
		ID	Treatment	lab.x	x	lab.y	y
		MW608	NO-WEANED	Sociality	-1.777300653064023	MRI imaging	-2.4771469983295535
		MW608	NO-WEANED	Non social behaviour	-2.788545955558919	MRI imaging	-2.4771469983295535
		MW608	NO-WEANED	Non social behaviour	-2.788545955558919	Sociality	-1.777300653064023
		MW608	NO-WEANED	Non social personality traits	0.4950355395973593	MRI imaging	-2.4771469983295535
		MW608	NO-WEANED	Non social personality traits	0.4950355395973593	Sociality	-1.777300653064023
		MW608	NO-WEANED	Non social personality traits	0.4950355395973593	Non social behaviour	-2.788545955558919
		MW608	NO-WEANED	Weight gain	-0.36089754326681805	MRI imaging	-2.4771469983295535
		MW608	NO-WEANED	Weight gain	-0.36089754326681805	Sociality	-1.777300653064023
		MW608	NO-WEANED	Weight gain	-0.36089754326681805	Non social behaviour	-2.788545955558919
		MW608	NO-WEANED	Weight gain	-0.36089754326681805	Non social personality traits	0.4950355395973593
		MW608	NO-WEANED	Physiology	-1.697106835147825	MRI imaging	-2.4771469983295535
		MW608	NO-WEANED	Physiology	-1.697106835147825	Sociality	-1.777300653064023
		MW608	NO-WEANED	Physiology	-1.697106835147825	Non social behaviour	-2.788545955558919
		MW608	NO-WEANED	Physiology	-1.697106835147825	Non social personality traits	0.4950355395973593
		MW608	NO-WEANED	Physiology	-1.697106835147825	Weight gain	-0.36089754326681805
		MW609	WEANED	Sociality	2.109950521858434	MRI imaging	3.839629718334769
		MW609	WEANED	Non social behaviour	3.739711080275831	MRI imaging	3.839629718334769
		MW609	WEANED	Non social behaviour	3.739711080275831	Sociality	2.109950521858434
		MW609	WEANED	Non social personality traits	2.93145924335865	MRI imaging	3.839629718334769
		MW609	WEANED	Non social personality traits	2.93145924335865	Sociality	2.109950521858434
		MW609	WEANED	Non social personality traits	2.93145924335865	Non social behaviour	3.739711080275831
		MW609	WEANED	Weight gain	1.825759841314072	MRI imaging	3.839629718334769
		MW609	WEANED	Weight gain	1.825759841314072	Sociality	2.109950521858434
		MW609	WEANED	Weight gain	1.825759841314072	Non social behaviour	3.739711080275831
		MW609	WEANED	Weight gain	1.825759841314072	Non social personality traits	2.93145924335865
		MW609	WEANED	Physiology	2.381881615894729	MRI imaging	3.839629718334769
		MW609	WEANED	Physiology	2.381881615894729	Sociality	2.109950521858434
		MW609	WEANED	Physiology	2.381881615894729	Non social behaviour	3.739711080275831
		MW609	WEANED	Physiology	2.381881615894729	Non social personality traits	2.93145924335865
		MW609	WEANED	Physiology	2.381881615894729	Weight gain	1.825759841314072
		MW610	NO-WEANED	Sociality	-0.7867460360756697	MRI imaging	-0.47879176873550217
		MW610	NO-WEANED	Non social behaviour	-2.366323823556586	MRI imaging	-0.47879176873550217
		MW610	NO-WEANED	Non social behaviour	-2.366323823556586	Sociality	-0.7867460360756697
		MW610	NO-WEANED	Non social personality traits	0.6796929149722146	MRI imaging	-0.47879176873550217
		MW610	NO-WEANED	Non social personality traits	0.6796929149722146	Sociality	-0.7867460360756697
		MW610	NO-WEANED	Non social personality traits	0.6796929149722146	Non social behaviour	-2.366323823556586
		MW610	NO-WEANED	Weight gain	-0.6801889098164676	MRI imaging	-0.47879176873550217
		MW610	NO-WEANED	Weight gain	-0.6801889098164676	Sociality	-0.7867460360756697
		MW610	NO-WEANED	Weight gain	-0.6801889098164676	Non social behaviour	-2.366323823556586
		MW610	NO-WEANED	Weight gain	-0.6801889098164676	Non social personality traits	0.6796929149722146
		MW610	NO-WEANED	Physiology	-0.7578992290159104	MRI imaging	-0.47879176873550217
		MW610	NO-WEANED	Physiology	-0.7578992290159104	Sociality	-0.7867460360756697
		MW610	NO-WEANED	Physiology	-0.7578992290159104	Non social behaviour	-2.366323823556586
		MW610	NO-WEANED	Physiology	-0.7578992290159104	Non social personality traits	0.6796929149722146
		MW610	NO-WEANED	Physiology	-0.7578992290159104	Weight gain	-0.6801889098164676
		MW611	WEANED	Sociality	-0.1747605812307907	MRI imaging	0.6410170395116769
		MW611	WEANED	Non social behaviour	0.28945600087548623	MRI imaging	0.6410170395116769
		MW611	WEANED	Non social behaviour	0.28945600087548623	Sociality	-0.1747605812307907
		MW611	WEANED	Non social personality traits	0.6777641002160091	MRI imaging	0.6410170395116769
		MW611	WEANED	Non social personality traits	0.6777641002160091	Sociality	-0.1747605812307907
		MW611	WEANED	Non social personality traits	0.6777641002160091	Non social behaviour	0.28945600087548623
		MW611	WEANED	Weight gain	1.2574983098744261	MRI imaging	0.6410170395116769
		MW611	WEANED	Weight gain	1.2574983098744261	Sociality	-0.1747605812307907
		MW611	WEANED	Weight gain	1.2574983098744261	Non social behaviour	0.28945600087548623
		MW611	WEANED	Weight gain	1.2574983098744261	Non social personality traits	0.6777641002160091
		MW611	WEANED	Physiology	0.3778211383665263	MRI imaging	0.6410170395116769
		MW611	WEANED	Physiology	0.3778211383665263	Sociality	-0.1747605812307907
		MW611	WEANED	Physiology	0.3778211383665263	Non social behaviour	0.28945600087548623
		MW611	WEANED	Physiology	0.3778211383665263	Non social personality traits	0.6777641002160091
		MW611	WEANED	Physiology	0.3778211383665263	Weight gain	1.2574983098744261
		MW612	WEANED	Sociality	1.1463187936446464	MRI imaging	1.7810120389121815
		MW612	WEANED	Non social behaviour	2.5277350160733234	MRI imaging	1.7810120389121815
		MW612	WEANED	Non social behaviour	2.5277350160733234	Sociality	1.1463187936446464
		MW612	WEANED	Non social personality traits	0.702528990089218	MRI imaging	1.7810120389121815
		MW612	WEANED	Non social personality traits	0.702528990089218	Sociality	1.1463187936446464
		MW612	WEANED	Non social personality traits	0.702528990089218	Non social behaviour	2.5277350160733234
		MW612	WEANED	Weight gain	1.4633732567245876	MRI imaging	1.7810120389121815
		MW612	WEANED	Weight gain	1.4633732567245876	Sociality	1.1463187936446464
		MW612	WEANED	Weight gain	1.4633732567245876	Non social behaviour	2.5277350160733234
		MW612	WEANED	Weight gain	1.4633732567245876	Non social personality traits	0.702528990089218
		MW612	WEANED	Physiology	0.5399954805250132	MRI imaging	1.7810120389121815
		MW612	WEANED	Physiology	0.5399954805250132	Sociality	1.1463187936446464
		MW612	WEANED	Physiology	0.5399954805250132	Non social behaviour	2.5277350160733234
		MW612	WEANED	Physiology	0.5399954805250132	Non social personality traits	0.702528990089218
		MW612	WEANED	Physiology	0.5399954805250132	Weight gain	1.4633732567245876
		MW613	WEANED	Sociality	0.09470812617765677	MRI imaging	1.4681285918967002
		MW613	WEANED	Non social behaviour	1.0495400849392622	MRI imaging	1.4681285918967002
		MW613	WEANED	Non social behaviour	1.0495400849392622	Sociality	0.09470812617765677
		MW613	WEANED	Non social personality traits	0.9326779540746312	MRI imaging	1.4681285918967002
		MW613	WEANED	Non social personality traits	0.9326779540746312	Sociality	0.09470812617765677
		MW613	WEANED	Non social personality traits	0.9326779540746312	Non social behaviour	1.0495400849392622
		MW613	WEANED	Weight gain	0.5400485755954691	MRI imaging	1.4681285918967002
		MW613	WEANED	Weight gain	0.5400485755954691	Sociality	0.09470812617765677
		MW613	WEANED	Weight gain	0.5400485755954691	Non social behaviour	1.0495400849392622
		MW613	WEANED	Weight gain	0.5400485755954691	Non social personality traits	0.9326779540746312
		MW613	WEANED	Physiology	2.0224073486693355	MRI imaging	1.4681285918967002
		MW613	WEANED	Physiology	2.0224073486693355	Sociality	0.09470812617765677
		MW613	WEANED	Physiology	2.0224073486693355	Non social behaviour	1.0495400849392622
		MW613	WEANED	Physiology	2.0224073486693355	Non social personality traits	0.9326779540746312
		MW613	WEANED	Physiology	2.0224073486693355	Weight gain	0.5400485755954691
		MW614	WEANED	Sociality	1.1436217456657243	MRI imaging	2.2365735773790787
		MW614	WEANED	Non social behaviour	2.7566720753146945	MRI imaging	2.2365735773790787
		MW614	WEANED	Non social behaviour	2.7566720753146945	Sociality	1.1436217456657243
		MW614	WEANED	Non social personality traits	-0.5503653286585379	MRI imaging	2.2365735773790787
		MW614	WEANED	Non social personality traits	-0.5503653286585379	Sociality	1.1436217456657243
		MW614	WEANED	Non social personality traits	-0.5503653286585379	Non social behaviour	2.7566720753146945
		MW614	WEANED	Weight gain	1.2185069910775568	MRI imaging	2.2365735773790787
		MW614	WEANED	Weight gain	1.2185069910775568	Sociality	1.1436217456657243
		MW614	WEANED	Weight gain	1.2185069910775568	Non social behaviour	2.7566720753146945
		MW614	WEANED	Weight gain	1.2185069910775568	Non social personality traits	-0.5503653286585379
		MW614	WEANED	Physiology	2.0928575627883204	MRI imaging	2.2365735773790787
		MW614	WEANED	Physiology	2.0928575627883204	Sociality	1.1436217456657243
		MW614	WEANED	Physiology	2.0928575627883204	Non social behaviour	2.7566720753146945
		MW614	WEANED	Physiology	2.0928575627883204	Non social personality traits	-0.5503653286585379
		MW614	WEANED	Physiology	2.0928575627883204	Weight gain	1.2185069910775568
		MW615	NO-WEANED	Sociality	-0.7305901052568466	MRI imaging	-2.1886364609438123
		MW615	NO-WEANED	Non social behaviour	-0.11326044691466094	MRI imaging	-2.1886364609438123
		MW615	NO-WEANED	Non social behaviour	-0.11326044691466094	Sociality	-0.7305901052568466
		MW615	NO-WEANED	Non social personality traits	-1.6119491980658136	MRI imaging	-2.1886364609438123
		MW615	NO-WEANED	Non social personality traits	-1.6119491980658136	Sociality	-0.7305901052568466
		MW615	NO-WEANED	Non social personality traits	-1.6119491980658136	Non social behaviour	-0.11326044691466094
		MW615	NO-WEANED	Weight gain	-0.9868911379480034	MRI imaging	-2.1886364609438123
		MW615	NO-WEANED	Weight gain	-0.9868911379480034	Sociality	-0.7305901052568466
		MW615	NO-WEANED	Weight gain	-0.9868911379480034	Non social behaviour	-0.11326044691466094
		MW615	NO-WEANED	Weight gain	-0.9868911379480034	Non social personality traits	-1.6119491980658136
		MW615	NO-WEANED	Physiology	-1.8417827513124991	MRI imaging	-2.1886364609438123
		MW615	NO-WEANED	Physiology	-1.8417827513124991	Sociality	-0.7305901052568466
		MW615	NO-WEANED	Physiology	-1.8417827513124991	Non social behaviour	-0.11326044691466094
		MW615	NO-WEANED	Physiology	-1.8417827513124991	Non social personality traits	-1.6119491980658136
		MW615	NO-WEANED	Physiology	-1.8417827513124991	Weight gain	-0.9868911379480034
		MW616	NO-WEANED	Sociality	-1.7855381888047177	MRI imaging	-1.6968226512052642
		MW616	NO-WEANED	Non social behaviour	-1.3684542426027662	MRI imaging	-1.6968226512052642
		MW616	NO-WEANED	Non social behaviour	-1.3684542426027662	Sociality	-1.7855381888047177
		MW616	NO-WEANED	Non social personality traits	-1.0332297545993971	MRI imaging	-1.6968226512052642
		MW616	NO-WEANED	Non social personality traits	-1.0332297545993971	Sociality	-1.7855381888047177
		MW616	NO-WEANED	Non social personality traits	-1.0332297545993971	Non social behaviour	-1.3684542426027662
		MW616	NO-WEANED	Weight gain	-0.8777711748212578	MRI imaging	-1.6968226512052642
		MW616	NO-WEANED	Weight gain	-0.8777711748212578	Sociality	-1.7855381888047177
		MW616	NO-WEANED	Weight gain	-0.8777711748212578	Non social behaviour	-1.3684542426027662
		MW616	NO-WEANED	Weight gain	-0.8777711748212578	Non social personality traits	-1.0332297545993971
		MW616	NO-WEANED	Physiology	-2.4594924328694585	MRI imaging	-1.6968226512052642
		MW616	NO-WEANED	Physiology	-2.4594924328694585	Sociality	-1.7855381888047177
		MW616	NO-WEANED	Physiology	-2.4594924328694585	Non social behaviour	-1.3684542426027662
		MW616	NO-WEANED	Physiology	-2.4594924328694585	Non social personality traits	-1.0332297545993971
		MW616	NO-WEANED	Physiology	-2.4594924328694585	Weight gain	-0.8777711748212578
		MW617	NO-WEANED	Sociality	-1.6429527796553383	MRI imaging	-1.3340417591724383
		MW617	NO-WEANED	Non social behaviour	-0.14368419944764155	MRI imaging	-1.3340417591724383
		MW617	NO-WEANED	Non social behaviour	-0.14368419944764155	Sociality	-1.6429527796553383
		MW617	NO-WEANED	Non social personality traits	-1.0802980988781767	MRI imaging	-1.3340417591724383
		MW617	NO-WEANED	Non social personality traits	-1.0802980988781767	Sociality	-1.6429527796553383
		MW617	NO-WEANED	Non social personality traits	-1.0802980988781767	Non social behaviour	-0.14368419944764155
		MW617	NO-WEANED	Weight gain	-1.127077596053822	MRI imaging	-1.3340417591724383
		MW617	NO-WEANED	Weight gain	-1.127077596053822	Sociality	-1.6429527796553383
		MW617	NO-WEANED	Weight gain	-1.127077596053822	Non social behaviour	-0.14368419944764155
		MW617	NO-WEANED	Weight gain	-1.127077596053822	Non social personality traits	-1.0802980988781767
		MW617	NO-WEANED	Physiology	-0.7166601945327558	MRI imaging	-1.3340417591724383
		MW617	NO-WEANED	Physiology	-0.7166601945327558	Sociality	-1.6429527796553383
		MW617	NO-WEANED	Physiology	-0.7166601945327558	Non social behaviour	-0.14368419944764155
		MW617	NO-WEANED	Physiology	-0.7166601945327558	Non social personality traits	-1.0802980988781767
		MW617	NO-WEANED	Physiology	-0.7166601945327558	Weight gain	-1.127077596053822
		MW618	NO-WEANED	Sociality	0.9506941890781168	MRI imaging	-2.445105480108665
		MW618	NO-WEANED	Non social behaviour	-1.5999227291319849	MRI imaging	-2.445105480108665
		MW618	NO-WEANED	Non social behaviour	-1.5999227291319849	Sociality	0.9506941890781168
		MW618	NO-WEANED	Non social personality traits	0.35021348837455357	MRI imaging	-2.445105480108665
		MW618	NO-WEANED	Non social personality traits	0.35021348837455357	Sociality	0.9506941890781168
		MW618	NO-WEANED	Non social personality traits	0.35021348837455357	Non social behaviour	-1.5999227291319849
		MW618	NO-WEANED	Weight gain	-1.1277772963075654	MRI imaging	-2.445105480108665
		MW618	NO-WEANED	Weight gain	-1.1277772963075654	Sociality	0.9506941890781168
		MW618	NO-WEANED	Weight gain	-1.1277772963075654	Non social behaviour	-1.5999227291319849
		MW618	NO-WEANED	Weight gain	-1.1277772963075654	Non social personality traits	0.35021348837455357
		MW618	NO-WEANED	Physiology	-0.2803951835258236	MRI imaging	-2.445105480108665
		MW618	NO-WEANED	Physiology	-0.2803951835258236	Sociality	0.9506941890781168
		MW618	NO-WEANED	Physiology	-0.2803951835258236	Non social behaviour	-1.5999227291319849
		MW618	NO-WEANED	Physiology	-0.2803951835258236	Non social personality traits	0.35021348837455357
		MW618	NO-WEANED	Physiology	-0.2803951835258236	Weight gain	-1.1277772963075654
		MW620	WEANED	Sociality	1.49065456040813	MRI imaging	2.260823699431363
		MW620	WEANED	Non social behaviour	2.189577828393121	MRI imaging	2.260823699431363
		MW620	WEANED	Non social behaviour	2.189577828393121	Sociality	1.49065456040813
		MW620	WEANED	Non social personality traits	9.200632554225048e-4	MRI imaging	2.260823699431363
		MW620	WEANED	Non social personality traits	9.200632554225048e-4	Sociality	1.49065456040813
		MW620	WEANED	Non social personality traits	9.200632554225048e-4	Non social behaviour	2.189577828393121
		MW620	WEANED	Weight gain	0.41125780199399514	MRI imaging	2.260823699431363
		MW620	WEANED	Weight gain	0.41125780199399514	Sociality	1.49065456040813
		MW620	WEANED	Weight gain	0.41125780199399514	Non social behaviour	2.189577828393121
		MW620	WEANED	Weight gain	0.41125780199399514	Non social personality traits	9.200632554225048e-4
		MW620	WEANED	Physiology	1.9339947125973396	MRI imaging	2.260823699431363
		MW620	WEANED	Physiology	1.9339947125973396	Sociality	1.49065456040813
		MW620	WEANED	Physiology	1.9339947125973396	Non social behaviour	2.189577828393121
		MW620	WEANED	Physiology	1.9339947125973396	Non social personality traits	9.200632554225048e-4
		MW620	WEANED	Physiology	1.9339947125973396	Weight gain	0.41125780199399514
		W776	WEANED	Sociality	0.8036010671196768	MRI imaging	0.6327575084069089
		W776	WEANED	Non social behaviour	1.0911197879114543	MRI imaging	0.6327575084069089
		W776	WEANED	Non social behaviour	1.0911197879114543	Sociality	0.8036010671196768
		W776	WEANED	Non social personality traits	-0.011018460915150685	MRI imaging	0.6327575084069089
		W776	WEANED	Non social personality traits	-0.011018460915150685	Sociality	0.8036010671196768
		W776	WEANED	Non social personality traits	-0.011018460915150685	Non social behaviour	1.0911197879114543
		W776	WEANED	Weight gain	0.9585214331477485	MRI imaging	0.6327575084069089
		W776	WEANED	Weight gain	0.9585214331477485	Sociality	0.8036010671196768
		W776	WEANED	Weight gain	0.9585214331477485	Non social behaviour	1.0911197879114543
		W776	WEANED	Weight gain	0.9585214331477485	Non social personality traits	-0.011018460915150685
		W776	WEANED	Physiology	0.6371788832419487	MRI imaging	0.6327575084069089
		W776	WEANED	Physiology	0.6371788832419487	Sociality	0.8036010671196768
		W776	WEANED	Physiology	0.6371788832419487	Non social behaviour	1.0911197879114543
		W776	WEANED	Physiology	0.6371788832419487	Non social personality traits	-0.011018460915150685
		W776	WEANED	Physiology	0.6371788832419487	Weight gain	0.9585214331477485
		W777	WEANED	Sociality	4.337672406871755	MRI imaging	1.4925193062878466
		W777	WEANED	Non social behaviour	0.1266757897754346	MRI imaging	1.4925193062878466
		W777	WEANED	Non social behaviour	0.1266757897754346	Sociality	4.337672406871755
		W777	WEANED	Non social personality traits	1.9910787420527913	MRI imaging	1.4925193062878466
		W777	WEANED	Non social personality traits	1.9910787420527913	Sociality	4.337672406871755
		W777	WEANED	Non social personality traits	1.9910787420527913	Non social behaviour	0.1266757897754346
		W777	WEANED	Weight gain	1.165948114142567	MRI imaging	1.4925193062878466
		W777	WEANED	Weight gain	1.165948114142567	Sociality	4.337672406871755
		W777	WEANED	Weight gain	1.165948114142567	Non social behaviour	0.1266757897754346
		W777	WEANED	Weight gain	1.165948114142567	Non social personality traits	1.9910787420527913
		W777	WEANED	Physiology	1.2692419156091876	MRI imaging	1.4925193062878466
		W777	WEANED	Physiology	1.2692419156091876	Sociality	4.337672406871755
		W777	WEANED	Physiology	1.2692419156091876	Non social behaviour	0.1266757897754346
		W777	WEANED	Physiology	1.2692419156091876	Non social personality traits	1.9910787420527913
		W777	WEANED	Physiology	1.2692419156091876	Weight gain	1.165948114142567
		W778	NO-WEANED	Sociality	-1.436636151477426	MRI imaging	-1.95793718146254
		W778	NO-WEANED	Non social behaviour	-0.7507413544848239	MRI imaging	-1.95793718146254
		W778	NO-WEANED	Non social behaviour	-0.7507413544848239	Sociality	-1.436636151477426
		W778	NO-WEANED	Non social personality traits	-0.5787585489978422	MRI imaging	-1.95793718146254
		W778	NO-WEANED	Non social personality traits	-0.5787585489978422	Sociality	-1.436636151477426
		W778	NO-WEANED	Non social personality traits	-0.5787585489978422	Non social behaviour	-0.7507413544848239
		W778	NO-WEANED	Weight gain	-1.0364887583361762	MRI imaging	-1.95793718146254
		W778	NO-WEANED	Weight gain	-1.0364887583361762	Sociality	-1.436636151477426
		W778	NO-WEANED	Weight gain	-1.0364887583361762	Non social behaviour	-0.7507413544848239
		W778	NO-WEANED	Weight gain	-1.0364887583361762	Non social personality traits	-0.5787585489978422
		W778	NO-WEANED	Physiology	-1.2001344656131674	MRI imaging	-1.95793718146254
		W778	NO-WEANED	Physiology	-1.2001344656131674	Sociality	-1.436636151477426
		W778	NO-WEANED	Physiology	-1.2001344656131674	Non social behaviour	-0.7507413544848239
		W778	NO-WEANED	Physiology	-1.2001344656131674	Non social personality traits	-0.5787585489978422
		W778	NO-WEANED	Physiology	-1.2001344656131674	Weight gain	-1.0364887583361762
		W779	NO-WEANED	Sociality	-3.2007555297412997	MRI imaging	-2.226933426472573
		W779	NO-WEANED	Non social behaviour	-1.0433013357799723	MRI imaging	-2.226933426472573
		W779	NO-WEANED	Non social behaviour	-1.0433013357799723	Sociality	-3.2007555297412997
		W779	NO-WEANED	Non social personality traits	-0.8610611132383963	MRI imaging	-2.226933426472573
		W779	NO-WEANED	Non social personality traits	-0.8610611132383963	Sociality	-3.2007555297412997
		W779	NO-WEANED	Non social personality traits	-0.8610611132383963	Non social behaviour	-1.0433013357799723
		W779	NO-WEANED	Weight gain	-1.6040374273150384	MRI imaging	-2.226933426472573
		W779	NO-WEANED	Weight gain	-1.6040374273150384	Sociality	-3.2007555297412997
		W779	NO-WEANED	Weight gain	-1.6040374273150384	Non social behaviour	-1.0433013357799723
		W779	NO-WEANED	Weight gain	-1.6040374273150384	Non social personality traits	-0.8610611132383963
		W779	NO-WEANED	Physiology	-1.5025997646773885	MRI imaging	-2.226933426472573
		W779	NO-WEANED	Physiology	-1.5025997646773885	Sociality	-3.2007555297412997
		W779	NO-WEANED	Physiology	-1.5025997646773885	Non social behaviour	-1.0433013357799723
		W779	NO-WEANED	Physiology	-1.5025997646773885	Non social personality traits	-0.8610611132383963
		W779	NO-WEANED	Physiology	-1.5025997646773885	Weight gain	-1.6040374273150384
		W780	WEANED	Sociality	0.6628433946006539	MRI imaging	1.2808330671294255
		W780	WEANED	Non social behaviour	-0.18199792325072667	MRI imaging	1.2808330671294255
		W780	WEANED	Non social behaviour	-0.18199792325072667	Sociality	0.6628433946006539
		W780	WEANED	Non social personality traits	-1.4598859850673294	MRI imaging	1.2808330671294255
		W780	WEANED	Non social personality traits	-1.4598859850673294	Sociality	0.6628433946006539
		W780	WEANED	Non social personality traits	-1.4598859850673294	Non social behaviour	-0.18199792325072667
		W780	WEANED	Weight gain	1.8695224894375404	MRI imaging	1.2808330671294255
		W780	WEANED	Weight gain	1.8695224894375404	Sociality	0.6628433946006539
		W780	WEANED	Weight gain	1.8695224894375404	Non social behaviour	-0.18199792325072667
		W780	WEANED	Weight gain	1.8695224894375404	Non social personality traits	-1.4598859850673294
		W780	WEANED	Physiology	1.0931228643985367	MRI imaging	1.2808330671294255
		W780	WEANED	Physiology	1.0931228643985367	Sociality	0.6628433946006539
		W780	WEANED	Physiology	1.0931228643985367	Non social behaviour	-0.18199792325072667
		W780	WEANED	Physiology	1.0931228643985367	Non social personality traits	-1.4598859850673294
		W780	WEANED	Physiology	1.0931228643985367	Weight gain	1.8695224894375404
		W781	NO-WEANED	Sociality	-2.6805478210169267	MRI imaging	-2.738071685034717
		W781	NO-WEANED	Non social behaviour	-2.648351988322153	MRI imaging	-2.738071685034717
		W781	NO-WEANED	Non social behaviour	-2.648351988322153	Sociality	-2.6805478210169267
		W781	NO-WEANED	Non social personality traits	-1.096726064480656	MRI imaging	-2.738071685034717
		W781	NO-WEANED	Non social personality traits	-1.096726064480656	Sociality	-2.6805478210169267
		W781	NO-WEANED	Non social personality traits	-1.096726064480656	Non social behaviour	-2.648351988322153
		W781	NO-WEANED	Weight gain	-0.98713099591617115	MRI imaging	-2.738071685034717
		W781	NO-WEANED	Weight gain	-0.98713099591617115	Sociality	-2.6805478210169267
		W781	NO-WEANED	Weight gain	-0.98713099591617115	Non social behaviour	-2.648351988322153
		W781	NO-WEANED	Weight gain	-0.98713099591617115	Non social personality traits	-1.096726064480656
		W781	NO-WEANED	Physiology	-1.2553990982745442	MRI imaging	-2.738071685034717
		W781	NO-WEANED	Physiology	-1.2553990982745442	Sociality	-2.6805478210169267
		W781	NO-WEANED	Physiology	-1.2553990982745442	Non social behaviour	-2.648351988322153
		W781	NO-WEANED	Physiology	-1.2553990982745442	Non social personality traits	-1.096726064480656
		W781	NO-WEANED	Physiology	-1.2553990982745442	Weight gain	-0.98713099591617115
		W782	WEANED	Sociality	3.247434229390085	MRI imaging	2.5379678798097403
		W782	WEANED	Non social behaviour	0.6480727025372134	MRI imaging	2.5379678798097403
		W782	WEANED	Non social behaviour	0.6480727025372134	Sociality	3.247434229390085
		W782	WEANED	Non social personality traits	-0.3018128585298699	MRI imaging	2.5379678798097403
		W782	WEANED	Non social personality traits	-0.3018128585298699	Sociality	3.247434229390085
		W782	WEANED	Non social personality traits	-0.3018128585298699	Non social behaviour	0.6480727025372134
		W782	WEANED	Weight gain	0.8229653673007373	MRI imaging	2.5379678798097403
		W782	WEANED	Weight gain	0.8229653673007373	Sociality	3.247434229390085
		W782	WEANED	Weight gain	0.8229653673007373	Non social behaviour	0.6480727025372134
		W782	WEANED	Weight gain	0.8229653673007373	Non social personality traits	-0.3018128585298699
		W782	WEANED	Physiology	2.204047732642765	MRI imaging	2.5379678798097403
		W782	WEANED	Physiology	2.204047732642765	Sociality	3.247434229390085
		W782	WEANED	Physiology	2.204047732642765	Non social behaviour	0.6480727025372134
		W782	WEANED	Physiology	2.204047732642765	Non social personality traits	-0.3018128585298699
		W782	WEANED	Physiology	2.204047732642765	Weight gain	0.8229653673007373
		W783	WEANED	Sociality	2.1614917064915073	MRI imaging	0.9732044705530971
		W783	WEANED	Non social behaviour	0.41611270599783623	MRI imaging	0.9732044705530971
		W783	WEANED	Non social behaviour	0.41611270599783623	Sociality	2.1614917064915073
		W783	WEANED	Non social personality traits	0.46317142053808147	MRI imaging	0.9732044705530971
		W783	WEANED	Non social personality traits	0.46317142053808147	Sociality	2.1614917064915073
		W783	WEANED	Non social personality traits	0.46317142053808147	Non social behaviour	0.41611270599783623
		W783	WEANED	Weight gain	0.27193211723614596	MRI imaging	0.9732044705530971
		W783	WEANED	Weight gain	0.27193211723614596	Sociality	2.1614917064915073
		W783	WEANED	Weight gain	0.27193211723614596	Non social behaviour	0.41611270599783623
		W783	WEANED	Weight gain	0.27193211723614596	Non social personality traits	0.46317142053808147
		W783	WEANED	Physiology	1.8651063689425924	MRI imaging	0.9732044705530971
		W783	WEANED	Physiology	1.8651063689425924	Sociality	2.1614917064915073
		W783	WEANED	Physiology	1.8651063689425924	Non social behaviour	0.41611270599783623
		W783	WEANED	Physiology	1.8651063689425924	Non social personality traits	0.46317142053808147
		W783	WEANED	Physiology	1.8651063689425924	Weight gain	0.27193211723614596
		W784	NO-WEANED	Sociality	-1.3768135898424014	MRI imaging	-0.6423737896758225
		W784	NO-WEANED	Non social behaviour	-0.8792379397198746	MRI imaging	-0.6423737896758225
		W784	NO-WEANED	Non social behaviour	-0.8792379397198746	Sociality	-1.3768135898424014
		W784	NO-WEANED	Non social personality traits	0.032890005863851934	MRI imaging	-0.6423737896758225
		W784	NO-WEANED	Non social personality traits	0.032890005863851934	Sociality	-1.3768135898424014
		W784	NO-WEANED	Non social personality traits	0.032890005863851934	Non social behaviour	-0.8792379397198746
		W784	NO-WEANED	Weight gain	-1.3182388988545934	MRI imaging	-0.6423737896758225
		W784	NO-WEANED	Weight gain	-1.3182388988545934	Sociality	-1.3768135898424014
		W784	NO-WEANED	Weight gain	-1.3182388988545934	Non social behaviour	-0.8792379397198746
		W784	NO-WEANED	Weight gain	-1.3182388988545934	Non social personality traits	0.032890005863851934
		W784	NO-WEANED	Physiology	-1.0633054814950724	MRI imaging	-0.6423737896758225
		W784	NO-WEANED	Physiology	-1.0633054814950724	Sociality	-1.3768135898424014
		W784	NO-WEANED	Physiology	-1.0633054814950724	Non social behaviour	-0.8792379397198746
		W784	NO-WEANED	Physiology	-1.0633054814950724	Non social personality traits	0.032890005863851934
		W784	NO-WEANED	Physiology	-1.0633054814950724	Weight gain	-1.3182388988545934
		W785	NO-WEANED	Sociality	-1.747747578758945	MRI imaging	-1.3144421391070122
		W785	NO-WEANED	Non social behaviour	-1.567902582379578	MRI imaging	-1.3144421391070122
		W785	NO-WEANED	Non social behaviour	-1.567902582379578	Sociality	-1.747747578758945
		W785	NO-WEANED	Non social personality traits	-1.362090196967387	MRI imaging	-1.3144421391070122
		W785	NO-WEANED	Non social personality traits	-1.362090196967387	Sociality	-1.747747578758945
		W785	NO-WEANED	Non social personality traits	-1.362090196967387	Non social behaviour	-1.567902582379578
		W785	NO-WEANED	Weight gain	-1.7416504783882607	MRI imaging	-1.3144421391070122
		W785	NO-WEANED	Weight gain	-1.7416504783882607	Sociality	-1.747747578758945
		W785	NO-WEANED	Weight gain	-1.7416504783882607	Non social behaviour	-1.567902582379578
		W785	NO-WEANED	Weight gain	-1.7416504783882607	Non social personality traits	-1.362090196967387
		W785	NO-WEANED	Physiology	-2.2574062158778547	MRI imaging	-1.3144421391070122
		W785	NO-WEANED	Physiology	-2.2574062158778547	Sociality	-1.747747578758945
		W785	NO-WEANED	Physiology	-2.2574062158778547	Non social behaviour	-1.567902582379578
		W785	NO-WEANED	Physiology	-2.2574062158778547	Non social personality traits	-1.362090196967387
		W785	NO-WEANED	Physiology	-2.2574062158778547	Weight gain	-1.7416504783882607
		W786	NO-WEANED	Sociality	-1.68257303243751	MRI imaging	-2.011396232599712
		W786	NO-WEANED	Non social behaviour	-1.3979718995453174	MRI imaging	-2.011396232599712
		W786	NO-WEANED	Non social behaviour	-1.3979718995453174	Sociality	-1.68257303243751
		W786	NO-WEANED	Non social personality traits	-0.8666404864004822	MRI imaging	-2.011396232599712
		W786	NO-WEANED	Non social personality traits	-0.8666404864004822	Sociality	-1.68257303243751
		W786	NO-WEANED	Non social personality traits	-0.8666404864004822	Non social behaviour	-1.3979718995453174
		W786	NO-WEANED	Weight gain	-1.3210123923509658	MRI imaging	-2.011396232599712
		W786	NO-WEANED	Weight gain	-1.3210123923509658	Sociality	-1.68257303243751
		W786	NO-WEANED	Weight gain	-1.3210123923509658	Non social behaviour	-1.3979718995453174
		W786	NO-WEANED	Weight gain	-1.3210123923509658	Non social personality traits	-0.8666404864004822
		W786	NO-WEANED	Physiology	-2.6250273383313805	MRI imaging	-2.011396232599712
		W786	NO-WEANED	Physiology	-2.6250273383313805	Sociality	-1.68257303243751
		W786	NO-WEANED	Physiology	-2.6250273383313805	Non social behaviour	-1.3979718995453174
		W786	NO-WEANED	Physiology	-2.6250273383313805	Non social personality traits	-0.8666404864004822
		W786	NO-WEANED	Physiology	-2.6250273383313805	Weight gain	-1.3210123923509658
		W787	WEANED	Sociality	0.8739713060555072	MRI imaging	2.367232675194817
		W787	WEANED	Non social behaviour	2.0150233486013436	MRI imaging	2.367232675194817
		W787	WEANED	Non social behaviour	2.0150233486013436	Sociality	0.8739713060555072
		W787	WEANED	Non social personality traits	1.5564036324062551	MRI imaging	2.367232675194817
		W787	WEANED	Non social personality traits	1.5564036324062551	Sociality	0.8739713060555072
		W787	WEANED	Non social personality traits	1.5564036324062551	Non social behaviour	2.0150233486013436
		W787	WEANED	Weight gain	1.3638283115302923	MRI imaging	2.367232675194817
		W787	WEANED	Weight gain	1.3638283115302923	Sociality	0.8739713060555072
		W787	WEANED	Weight gain	1.3638283115302923	Non social behaviour	2.0150233486013436
		W787	WEANED	Weight gain	1.3638283115302923	Non social personality traits	1.5564036324062551
		W787	WEANED	Physiology	1.239553366997386	MRI imaging	2.367232675194817
		W787	WEANED	Physiology	1.239553366997386	Sociality	0.8739713060555072
		W787	WEANED	Physiology	1.239553366997386	Non social behaviour	2.0150233486013436
		W787	WEANED	Physiology	1.239553366997386	Non social personality traits	1.5564036324062551
		W787	WEANED	Physiology	1.239553366997386	Weight gain	1.3638283115302923

## Sheet: Figure 8b
Figure 8b
	Data to plot correlation
		var.x	var.y	correlation	var_grp.x	var_grp.y
		ALFF_Amyg_Left	ALFF_Amyg_Left	NA	MRI imaging	MRI imaging
		ALFF_Amyg_Left	ALFF_Amyg_Right	NA	MRI imaging	MRI imaging
		ALFF_Amyg_Left	ALFF_RSC.Cu.PrCU	NA	MRI imaging	MRI imaging
		ALFF_Amyg_Left	ALFF_aCC	NA	MRI imaging	MRI imaging
		ALFF_Amyg_Left	VBM_MidCingulate	NA	MRI imaging	MRI imaging
		ALFF_Amyg_Left	VBM_hippocampus	NA	MRI imaging	MRI imaging
		ALFF_Amyg_Left	VBM_insula_Left	NA	MRI imaging	MRI imaging
		ALFF_Amyg_Left	VBM_insula_Right	NA	MRI imaging	MRI imaging
		ALFF_Amyg_Left	anySocialInteraction_1m	0.6784915440200363	MRI imaging	Sociality
		ALFF_Amyg_Left	anySocialInteraction_7m	0	MRI imaging	Sociality
		ALFF_Amyg_Left	percIsolated_1m	0	MRI imaging	Sociality
		ALFF_Amyg_Left	playingAllogrooming_1m	0.6594158962174392	MRI imaging	Sociality
		ALFF_Amyg_Left	playingAllogrooming_3m	0	MRI imaging	Sociality
		ALFF_Amyg_Left	playingAllogrooming_7m	0.6031293898678948	MRI imaging	Sociality
		ALFF_Amyg_Left	feedingSuckling_1m	-0.7115488951031731	MRI imaging	Non social behaviour
		ALFF_Amyg_Left	feedingSuckling_3m	-0.7013611329571433	MRI imaging	Non social behaviour
		ALFF_Amyg_Left	feedingSuckling_7m	-0.6611608717867259	MRI imaging	Non social behaviour
		ALFF_Amyg_Left	resting_7m	0	MRI imaging	Non social behaviour
		ALFF_Amyg_Left	groupObjectLatSniffObj30cm_7m	-0.6951499128568629	MRI imaging	Non social personality traits
		ALFF_Amyg_Left	tentativeRemoveFoot_4m	-0.6054390404736094	MRI imaging	Non social personality traits
		ALFF_Amyg_Left	weightPercGain_1m	0.7827187500880138	MRI imaging	Weight gain
		ALFF_Amyg_Left	weightPercGain_3m	0.8667481139358525	MRI imaging	Weight gain
		ALFF_Amyg_Left	basalcortisol_3m	0	MRI imaging	Physiology
		ALFF_Amyg_Left	cholesterol_1m	0.6758002118232995	MRI imaging	Physiology
		ALFF_Amyg_Left	cholesterol_7m	0.609645942582851	MRI imaging	Physiology
		ALFF_Amyg_Left	triglycerides_7m	0.7519872435093966	MRI imaging	Physiology
		ALFF_Amyg_Right	ALFF_Amyg_Left	NA	MRI imaging	MRI imaging
		ALFF_Amyg_Right	ALFF_Amyg_Right	NA	MRI imaging	MRI imaging
		ALFF_Amyg_Right	ALFF_RSC.Cu.PrCU	NA	MRI imaging	MRI imaging
		ALFF_Amyg_Right	ALFF_aCC	NA	MRI imaging	MRI imaging
		ALFF_Amyg_Right	VBM_MidCingulate	NA	MRI imaging	MRI imaging
		ALFF_Amyg_Right	VBM_hippocampus	NA	MRI imaging	MRI imaging
		ALFF_Amyg_Right	VBM_insula_Left	NA	MRI imaging	MRI imaging
		ALFF_Amyg_Right	VBM_insula_Right	NA	MRI imaging	MRI imaging
		ALFF_Amyg_Right	anySocialInteraction_1m	0.6261075789993993	MRI imaging	Sociality
		ALFF_Amyg_Right	anySocialInteraction_7m	0	MRI imaging	Sociality
		ALFF_Amyg_Right	percIsolated_1m	0	MRI imaging	Sociality
		ALFF_Amyg_Right	playingAllogrooming_1m	0.6085046954133121	MRI imaging	Sociality
		ALFF_Amyg_Right	playingAllogrooming_3m	0	MRI imaging	Sociality
		ALFF_Amyg_Right	playingAllogrooming_7m	0	MRI imaging	Sociality
		ALFF_Amyg_Right	feedingSuckling_1m	-0.6566126873345222	MRI imaging	Non social behaviour
		ALFF_Amyg_Right	feedingSuckling_3m	-0.6472114867611454	MRI imaging	Non social behaviour
		ALFF_Amyg_Right	feedingSuckling_7m	-0.6101149475066925	MRI imaging	Non social behaviour
		ALFF_Amyg_Right	resting_7m	0	MRI imaging	Non social behaviour
		ALFF_Amyg_Right	groupObjectLatSniffObj30cm_7m	-0.6414798132953606	MRI imaging	Non social personality traits
		ALFF_Amyg_Right	tentativeRemoveFoot_4m	0	MRI imaging	Non social personality traits
		ALFF_Amyg_Right	weightPercGain_1m	0.7222877661104208	MRI imaging	Weight gain
		ALFF_Amyg_Right	weightPercGain_3m	0.7998295159337262	MRI imaging	Weight gain
		ALFF_Amyg_Right	basalcortisol_3m	0	MRI imaging	Physiology
		ALFF_Amyg_Right	cholesterol_1m	0.6236240351721645	MRI imaging	Physiology
		ALFF_Amyg_Right	cholesterol_7m	0	MRI imaging	Physiology
		ALFF_Amyg_Right	triglycerides_7m	0.6939289319399334	MRI imaging	Physiology
		ALFF_RSC.Cu.PrCU	ALFF_Amyg_Left	NA	MRI imaging	MRI imaging
		ALFF_RSC.Cu.PrCU	ALFF_Amyg_Right	NA	MRI imaging	MRI imaging
		ALFF_RSC.Cu.PrCU	ALFF_RSC.Cu.PrCU	NA	MRI imaging	MRI imaging
		ALFF_RSC.Cu.PrCU	ALFF_aCC	NA	MRI imaging	MRI imaging
		ALFF_RSC.Cu.PrCU	VBM_MidCingulate	NA	MRI imaging	MRI imaging
		ALFF_RSC.Cu.PrCU	VBM_hippocampus	NA	MRI imaging	MRI imaging
		ALFF_RSC.Cu.PrCU	VBM_insula_Left	NA	MRI imaging	MRI imaging
		ALFF_RSC.Cu.PrCU	VBM_insula_Right	NA	MRI imaging	MRI imaging
		ALFF_RSC.Cu.PrCU	anySocialInteraction_1m	-0.708239007941374	MRI imaging	Sociality
		ALFF_RSC.Cu.PrCU	anySocialInteraction_7m	-0.6005189661477851	MRI imaging	Sociality
		ALFF_RSC.Cu.PrCU	percIsolated_1m	0.606861333551857	MRI imaging	Sociality
		ALFF_RSC.Cu.PrCU	playingAllogrooming_1m	-0.6883270164145475	MRI imaging	Sociality
		ALFF_RSC.Cu.PrCU	playingAllogrooming_3m	0	MRI imaging	Sociality
		ALFF_RSC.Cu.PrCU	playingAllogrooming_7m	-0.6295727109720761	MRI imaging	Sociality
		ALFF_RSC.Cu.PrCU	feedingSuckling_1m	0.7427457099668293	MRI imaging	Non social behaviour
		ALFF_RSC.Cu.PrCU	feedingSuckling_3m	0.7321112803721788	MRI imaging	Non social behaviour
		ALFF_RSC.Cu.PrCU	feedingSuckling_7m	0.6901484978714144	MRI imaging	Non social behaviour
		ALFF_RSC.Cu.PrCU	resting_7m	-0.6010882730942722	MRI imaging	Non social behaviour
		ALFF_RSC.Cu.PrCU	groupObjectLatSniffObj30cm_7m	0.7256277384611565	MRI imaging	Non social personality traits
		ALFF_RSC.Cu.PrCU	tentativeRemoveFoot_4m	0.6319836248119016	MRI imaging	Non social personality traits
		ALFF_RSC.Cu.PrCU	weightPercGain_1m	-0.8170359025772571	MRI imaging	Weight gain
		ALFF_RSC.Cu.PrCU	weightPercGain_3m	-0.9047494103048944	MRI imaging	Weight gain
		ALFF_RSC.Cu.PrCU	basalcortisol_3m	0	MRI imaging	Physiology
		ALFF_RSC.Cu.PrCU	cholesterol_1m	-0.7054296782424894	MRI imaging	Physiology
		ALFF_RSC.Cu.PrCU	cholesterol_7m	-0.6363749723572261	MRI imaging	Physiology
		ALFF_RSC.Cu.PrCU	triglycerides_7m	-0.7849570182881098	MRI imaging	Physiology
		ALFF_aCC	ALFF_Amyg_Left	NA	MRI imaging	MRI imaging
		ALFF_aCC	ALFF_Amyg_Right	NA	MRI imaging	MRI imaging
		ALFF_aCC	ALFF_RSC.Cu.PrCU	NA	MRI imaging	MRI imaging
		ALFF_aCC	ALFF_aCC	NA	MRI imaging	MRI imaging
		ALFF_aCC	VBM_MidCingulate	NA	MRI imaging	MRI imaging
		ALFF_aCC	VBM_hippocampus	NA	MRI imaging	MRI imaging
		ALFF_aCC	VBM_insula_Left	NA	MRI imaging	MRI imaging
		ALFF_aCC	VBM_insula_Right	NA	MRI imaging	MRI imaging
		ALFF_aCC	anySocialInteraction_1m	0.7124636992017053	MRI imaging	Sociality
		ALFF_aCC	anySocialInteraction_7m	0.6041011004266099	MRI imaging	Sociality
		ALFF_aCC	percIsolated_1m	-0.6104813004604034	MRI imaging	Sociality
		ALFF_aCC	playingAllogrooming_1m	0.6924329313640064	MRI imaging	Sociality
		ALFF_aCC	playingAllogrooming_3m	0	MRI imaging	Sociality
		ALFF_aCC	playingAllogrooming_7m	0.6333281527085005	MRI imaging	Sociality
		ALFF_aCC	feedingSuckling_1m	-0.7471762359253843	MRI imaging	Non social behaviour
		ALFF_aCC	feedingSuckling_3m	-0.7364783712738342	MRI imaging	Non social behaviour
		ALFF_aCC	feedingSuckling_7m	-0.694265278074983	MRI imaging	Non social behaviour
		ALFF_aCC	resting_7m	0.6046738033256699	MRI imaging	Non social behaviour
		ALFF_aCC	groupObjectLatSniffObj30cm_7m	-0.7299561546180713	MRI imaging	Non social personality traits
		ALFF_aCC	tentativeRemoveFoot_4m	-0.6357534478045324	MRI imaging	Non social personality traits
		ALFF_aCC	weightPercGain_1m	0.8219095743155989	MRI imaging	Weight gain
		ALFF_aCC	weightPercGain_3m	0.9101462987615401	MRI imaging	Weight gain
		ALFF_aCC	basalcortisol_3m	0	MRI imaging	Physiology
		ALFF_aCC	cholesterol_1m	0.7096376116703754	MRI imaging	Physiology
		ALFF_aCC	cholesterol_7m	0.640170990020565	MRI imaging	Physiology
		ALFF_aCC	triglycerides_7m	0.7896393374172646	MRI imaging	Physiology
		VBM_MidCingulate	ALFF_Amyg_Left	NA	MRI imaging	MRI imaging
		VBM_MidCingulate	ALFF_Amyg_Right	NA	MRI imaging	MRI imaging
		VBM_MidCingulate	ALFF_RSC.Cu.PrCU	NA	MRI imaging	MRI imaging
		VBM_MidCingulate	ALFF_aCC	NA	MRI imaging	MRI imaging
		VBM_MidCingulate	VBM_MidCingulate	NA	MRI imaging	MRI imaging
		VBM_MidCingulate	VBM_hippocampus	NA	MRI imaging	MRI imaging
		VBM_MidCingulate	VBM_insula_Left	NA	MRI imaging	MRI imaging
		VBM_MidCingulate	VBM_insula_Right	NA	MRI imaging	MRI imaging
		VBM_MidCingulate	anySocialInteraction_1m	0	MRI imaging	Sociality
		VBM_MidCingulate	anySocialInteraction_7m	0	MRI imaging	Sociality
		VBM_MidCingulate	percIsolated_1m	0	MRI imaging	Sociality
		VBM_MidCingulate	playingAllogrooming_1m	0	MRI imaging	Sociality
		VBM_MidCingulate	playingAllogrooming_3m	0	MRI imaging	Sociality
		VBM_MidCingulate	playingAllogrooming_7m	0	MRI imaging	Sociality
		VBM_MidCingulate	feedingSuckling_1m	0	MRI imaging	Non social behaviour
		VBM_MidCingulate	feedingSuckling_3m	0	MRI imaging	Non social behaviour
		VBM_MidCingulate	feedingSuckling_7m	0	MRI imaging	Non social behaviour
		VBM_MidCingulate	resting_7m	0	MRI imaging	Non social behaviour
		VBM_MidCingulate	groupObjectLatSniffObj30cm_7m	0	MRI imaging	Non social personality traits
		VBM_MidCingulate	tentativeRemoveFoot_4m	0	MRI imaging	Non social personality traits
		VBM_MidCingulate	weightPercGain_1m	-0.6554487140545147	MRI imaging	Weight gain
		VBM_MidCingulate	weightPercGain_3m	-0.7258149068545359	MRI imaging	Weight gain
		VBM_MidCingulate	basalcortisol_3m	0	MRI imaging	Physiology
		VBM_MidCingulate	cholesterol_1m	0	MRI imaging	Physiology
		VBM_MidCingulate	cholesterol_7m	0	MRI imaging	Physiology
		VBM_MidCingulate	triglycerides_7m	-0.6297141491604866	MRI imaging	Physiology
		VBM_hippocampus	ALFF_Amyg_Left	NA	MRI imaging	MRI imaging
		VBM_hippocampus	ALFF_Amyg_Right	NA	MRI imaging	MRI imaging
		VBM_hippocampus	ALFF_RSC.Cu.PrCU	NA	MRI imaging	MRI imaging
		VBM_hippocampus	ALFF_aCC	NA	MRI imaging	MRI imaging
		VBM_hippocampus	VBM_MidCingulate	NA	MRI imaging	MRI imaging
		VBM_hippocampus	VBM_hippocampus	NA	MRI imaging	MRI imaging
		VBM_hippocampus	VBM_insula_Left	NA	MRI imaging	MRI imaging
		VBM_hippocampus	VBM_insula_Right	NA	MRI imaging	MRI imaging
		VBM_hippocampus	anySocialInteraction_1m	0	MRI imaging	Sociality
		VBM_hippocampus	anySocialInteraction_7m	0	MRI imaging	Sociality
		VBM_hippocampus	percIsolated_1m	0	MRI imaging	Sociality
		VBM_hippocampus	playingAllogrooming_1m	0	MRI imaging	Sociality
		VBM_hippocampus	playingAllogrooming_3m	0	MRI imaging	Sociality
		VBM_hippocampus	playingAllogrooming_7m	0	MRI imaging	Sociality
		VBM_hippocampus	feedingSuckling_1m	0	MRI imaging	Non social behaviour
		VBM_hippocampus	feedingSuckling_3m	0	MRI imaging	Non social behaviour
		VBM_hippocampus	feedingSuckling_7m	0	MRI imaging	Non social behaviour
		VBM_hippocampus	resting_7m	0	MRI imaging	Non social behaviour
		VBM_hippocampus	groupObjectLatSniffObj30cm_7m	0	MRI imaging	Non social personality traits
		VBM_hippocampus	tentativeRemoveFoot_4m	0	MRI imaging	Non social personality traits
		VBM_hippocampus	weightPercGain_1m	-0.6554487140545147	MRI imaging	Weight gain
		VBM_hippocampus	weightPercGain_3m	-0.7258149068545359	MRI imaging	Weight gain
		VBM_hippocampus	basalcortisol_3m	0	MRI imaging	Physiology
		VBM_hippocampus	cholesterol_1m	0	MRI imaging	Physiology
		VBM_hippocampus	cholesterol_7m	0	MRI imaging	Physiology
		VBM_hippocampus	triglycerides_7m	-0.6297141491604866	MRI imaging	Physiology
		VBM_insula_Left	ALFF_Amyg_Left	NA	MRI imaging	MRI imaging
		VBM_insula_Left	ALFF_Amyg_Right	NA	MRI imaging	MRI imaging
		VBM_insula_Left	ALFF_RSC.Cu.PrCU	NA	MRI imaging	MRI imaging
		VBM_insula_Left	ALFF_aCC	NA	MRI imaging	MRI imaging
		VBM_insula_Left	VBM_MidCingulate	NA	MRI imaging	MRI imaging
		VBM_insula_Left	VBM_hippocampus	NA	MRI imaging	MRI imaging
		VBM_insula_Left	VBM_insula_Left	NA	MRI imaging	MRI imaging
		VBM_insula_Left	VBM_insula_Right	NA	MRI imaging	MRI imaging
		VBM_insula_Left	anySocialInteraction_1m	0	MRI imaging	Sociality
		VBM_insula_Left	anySocialInteraction_7m	0	MRI imaging	Sociality
		VBM_insula_Left	percIsolated_1m	0	MRI imaging	Sociality
		VBM_insula_Left	playingAllogrooming_1m	0	MRI imaging	Sociality
		VBM_insula_Left	playingAllogrooming_3m	0	MRI imaging	Sociality
		VBM_insula_Left	playingAllogrooming_7m	0	MRI imaging	Sociality
		VBM_insula_Left	feedingSuckling_1m	0	MRI imaging	Non social behaviour
		VBM_insula_Left	feedingSuckling_3m	0	MRI imaging	Non social behaviour
		VBM_insula_Left	feedingSuckling_7m	0	MRI imaging	Non social behaviour
		VBM_insula_Left	resting_7m	0	MRI imaging	Non social behaviour
		VBM_insula_Left	groupObjectLatSniffObj30cm_7m	0	MRI imaging	Non social personality traits
		VBM_insula_Left	tentativeRemoveFoot_4m	0	MRI imaging	Non social personality traits
		VBM_insula_Left	weightPercGain_1m	0	MRI imaging	Weight gain
		VBM_insula_Left	weightPercGain_3m	-0.6209079253855107	MRI imaging	Weight gain
		VBM_insula_Left	basalcortisol_3m	0	MRI imaging	Physiology
		VBM_insula_Left	cholesterol_1m	0	MRI imaging	Physiology
		VBM_insula_Left	cholesterol_7m	0	MRI imaging	Physiology
		VBM_insula_Left	triglycerides_7m	0	MRI imaging	Physiology
		VBM_insula_Right	ALFF_Amyg_Left	NA	MRI imaging	MRI imaging
		VBM_insula_Right	ALFF_Amyg_Right	NA	MRI imaging	MRI imaging
		VBM_insula_Right	ALFF_RSC.Cu.PrCU	NA	MRI imaging	MRI imaging
		VBM_insula_Right	ALFF_aCC	NA	MRI imaging	MRI imaging
		VBM_insula_Right	VBM_MidCingulate	NA	MRI imaging	MRI imaging
		VBM_insula_Right	VBM_hippocampus	NA	MRI imaging	MRI imaging
		VBM_insula_Right	VBM_insula_Left	NA	MRI imaging	MRI imaging
		VBM_insula_Right	VBM_insula_Right	NA	MRI imaging	MRI imaging
		VBM_insula_Right	anySocialInteraction_1m	0	MRI imaging	Sociality
		VBM_insula_Right	anySocialInteraction_7m	0	MRI imaging	Sociality
		VBM_insula_Right	percIsolated_1m	0	MRI imaging	Sociality
		VBM_insula_Right	playingAllogrooming_1m	0	MRI imaging	Sociality
		VBM_insula_Right	playingAllogrooming_3m	0	MRI imaging	Sociality
		VBM_insula_Right	playingAllogrooming_7m	0	MRI imaging	Sociality
		VBM_insula_Right	feedingSuckling_1m	0	MRI imaging	Non social behaviour
		VBM_insula_Right	feedingSuckling_3m	0	MRI imaging	Non social behaviour
		VBM_insula_Right	feedingSuckling_7m	0	MRI imaging	Non social behaviour
		VBM_insula_Right	resting_7m	0	MRI imaging	Non social behaviour
		VBM_insula_Right	groupObjectLatSniffObj30cm_7m	0	MRI imaging	Non social personality traits
		VBM_insula_Right	tentativeRemoveFoot_4m	0	MRI imaging	Non social personality traits
		VBM_insula_Right	weightPercGain_1m	0	MRI imaging	Weight gain
		VBM_insula_Right	weightPercGain_3m	-0.609407858216013	MRI imaging	Weight gain
		VBM_insula_Right	basalcortisol_3m	0	MRI imaging	Physiology
		VBM_insula_Right	cholesterol_1m	0	MRI imaging	Physiology
		VBM_insula_Right	cholesterol_7m	0	MRI imaging	Physiology
		VBM_insula_Right	triglycerides_7m	0	MRI imaging	Physiology
		anySocialInteraction_1m	ALFF_Amyg_Left	0.6784915440200363	Sociality	MRI imaging
		anySocialInteraction_1m	ALFF_Amyg_Right	0.6261075789993993	Sociality	MRI imaging
		anySocialInteraction_1m	ALFF_RSC.Cu.PrCU	-0.708239007941374	Sociality	MRI imaging
		anySocialInteraction_1m	ALFF_aCC	0.7124636992017053	Sociality	MRI imaging
		anySocialInteraction_1m	VBM_MidCingulate	0	Sociality	MRI imaging
		anySocialInteraction_1m	VBM_hippocampus	0	Sociality	MRI imaging
		anySocialInteraction_1m	VBM_insula_Left	0	Sociality	MRI imaging
		anySocialInteraction_1m	VBM_insula_Right	0	Sociality	MRI imaging
		anySocialInteraction_1m	anySocialInteraction_1m	NA	Sociality	Sociality
		anySocialInteraction_1m	anySocialInteraction_7m	NA	Sociality	Sociality
		anySocialInteraction_1m	percIsolated_1m	NA	Sociality	Sociality
		anySocialInteraction_1m	playingAllogrooming_1m	NA	Sociality	Sociality
		anySocialInteraction_1m	playingAllogrooming_3m	NA	Sociality	Sociality
		anySocialInteraction_1m	playingAllogrooming_7m	NA	Sociality	Sociality
		anySocialInteraction_1m	feedingSuckling_1m	-0.6313439673586237	Sociality	Non social behaviour
		anySocialInteraction_1m	feedingSuckling_3m	-0.6223045573953101	Sociality	Non social behaviour
		anySocialInteraction_1m	feedingSuckling_7m	0	Sociality	Non social behaviour
		anySocialInteraction_1m	resting_7m	0	Sociality	Non social behaviour
		anySocialInteraction_1m	groupObjectLatSniffObj30cm_7m	-0.6167934584852625	Sociality	Non social personality traits
		anySocialInteraction_1m	tentativeRemoveFoot_4m	0	Sociality	Non social personality traits
		anySocialInteraction_1m	weightPercGain_1m	0.6944916426788871	Sociality	Weight gain
		anySocialInteraction_1m	weightPercGain_3m	0.7690493186325872	Sociality	Weight gain
		anySocialInteraction_1m	basalcortisol_3m	0	Sociality	Physiology
		anySocialInteraction_1m	cholesterol_1m	0	Sociality	Physiology
		anySocialInteraction_1m	cholesterol_7m	0	Sociality	Physiology
		anySocialInteraction_1m	triglycerides_7m	0.667224154218465	Sociality	Physiology
		anySocialInteraction_7m	ALFF_Amyg_Left	0	Sociality	MRI imaging
		anySocialInteraction_7m	ALFF_Amyg_Right	0	Sociality	MRI imaging
		anySocialInteraction_7m	ALFF_RSC.Cu.PrCU	-0.6005189661477851	Sociality	MRI imaging
		anySocialInteraction_7m	ALFF_aCC	0.6041011004266099	Sociality	MRI imaging
		anySocialInteraction_7m	VBM_MidCingulate	0	Sociality	MRI imaging
		anySocialInteraction_7m	VBM_hippocampus	0	Sociality	MRI imaging
		anySocialInteraction_7m	VBM_insula_Left	0	Sociality	MRI imaging
		anySocialInteraction_7m	VBM_insula_Right	0	Sociality	MRI imaging
		anySocialInteraction_7m	anySocialInteraction_1m	NA	Sociality	Sociality
		anySocialInteraction_7m	anySocialInteraction_7m	NA	Sociality	Sociality
		anySocialInteraction_7m	percIsolated_1m	NA	Sociality	Sociality
		anySocialInteraction_7m	playingAllogrooming_1m	NA	Sociality	Sociality
		anySocialInteraction_7m	playingAllogrooming_3m	NA	Sociality	Sociality
		anySocialInteraction_7m	playingAllogrooming_7m	NA	Sociality	Sociality
		anySocialInteraction_7m	feedingSuckling_1m	0	Sociality	Non social behaviour
		anySocialInteraction_7m	feedingSuckling_3m	0	Sociality	Non social behaviour
		anySocialInteraction_7m	feedingSuckling_7m	0	Sociality	Non social behaviour
		anySocialInteraction_7m	resting_7m	0	Sociality	Non social behaviour
		anySocialInteraction_7m	groupObjectLatSniffObj30cm_7m	0	Sociality	Non social personality traits
		anySocialInteraction_7m	tentativeRemoveFoot_4m	0	Sociality	Non social personality traits
		anySocialInteraction_7m	weightPercGain_1m	0	Sociality	Weight gain
		anySocialInteraction_7m	weightPercGain_3m	0.6520802957243054	Sociality	Weight gain
		anySocialInteraction_7m	basalcortisol_3m	0	Sociality	Physiology
		anySocialInteraction_7m	cholesterol_1m	0	Sociality	Physiology
		anySocialInteraction_7m	cholesterol_7m	0	Sociality	Physiology
		anySocialInteraction_7m	triglycerides_7m	0	Sociality	Physiology
		percIsolated_1m	ALFF_Amyg_Left	0	Sociality	MRI imaging
		percIsolated_1m	ALFF_Amyg_Right	0	Sociality	MRI imaging
		percIsolated_1m	ALFF_RSC.Cu.PrCU	0.606861333551857	Sociality	MRI imaging
		percIsolated_1m	ALFF_aCC	-0.6104813004604034	Sociality	MRI imaging
		percIsolated_1m	VBM_MidCingulate	0	Sociality	MRI imaging
		percIsolated_1m	VBM_hippocampus	0	Sociality	MRI imaging
		percIsolated_1m	VBM_insula_Left	0	Sociality	MRI imaging
		percIsolated_1m	VBM_insula_Right	0	Sociality	MRI imaging
		percIsolated_1m	anySocialInteraction_1m	NA	Sociality	Sociality
		percIsolated_1m	anySocialInteraction_7m	NA	Sociality	Sociality
		percIsolated_1m	percIsolated_1m	NA	Sociality	Sociality
		percIsolated_1m	playingAllogrooming_1m	NA	Sociality	Sociality
		percIsolated_1m	playingAllogrooming_3m	NA	Sociality	Sociality
		percIsolated_1m	playingAllogrooming_7m	NA	Sociality	Sociality
		percIsolated_1m	feedingSuckling_1m	0	Sociality	Non social behaviour
		percIsolated_1m	feedingSuckling_3m	0	Sociality	Non social behaviour
		percIsolated_1m	feedingSuckling_7m	0	Sociality	Non social behaviour
		percIsolated_1m	resting_7m	0	Sociality	Non social behaviour
		percIsolated_1m	groupObjectLatSniffObj30cm_7m	0	Sociality	Non social personality traits
		percIsolated_1m	tentativeRemoveFoot_4m	0	Sociality	Non social personality traits
		percIsolated_1m	weightPercGain_1m	0	Sociality	Weight gain
		percIsolated_1m	weightPercGain_3m	-0.658967226938101	Sociality	Weight gain
		percIsolated_1m	basalcortisol_3m	0	Sociality	Physiology
		percIsolated_1m	cholesterol_1m	0	Sociality	Physiology
		percIsolated_1m	cholesterol_7m	0	Sociality	Physiology
		percIsolated_1m	triglycerides_7m	0	Sociality	Physiology
		playingAllogrooming_1m	ALFF_Amyg_Left	0.6594158962174392	Sociality	MRI imaging
		playingAllogrooming_1m	ALFF_Amyg_Right	0.6085046954133121	Sociality	MRI imaging
		playingAllogrooming_1m	ALFF_RSC.Cu.PrCU	-0.6883270164145475	Sociality	MRI imaging
		playingAllogrooming_1m	ALFF_aCC	0.6924329313640064	Sociality	MRI imaging
		playingAllogrooming_1m	VBM_MidCingulate	0	Sociality	MRI imaging
		playingAllogrooming_1m	VBM_hippocampus	0	Sociality	MRI imaging
		playingAllogrooming_1m	VBM_insula_Left	0	Sociality	MRI imaging
		playingAllogrooming_1m	VBM_insula_Right	0	Sociality	MRI imaging
		playingAllogrooming_1m	anySocialInteraction_1m	NA	Sociality	Sociality
		playingAllogrooming_1m	anySocialInteraction_7m	NA	Sociality	Sociality
		playingAllogrooming_1m	percIsolated_1m	NA	Sociality	Sociality
		playingAllogrooming_1m	playingAllogrooming_1m	NA	Sociality	Sociality
		playingAllogrooming_1m	playingAllogrooming_3m	NA	Sociality	Sociality
		playingAllogrooming_1m	playingAllogrooming_7m	NA	Sociality	Sociality
		playingAllogrooming_1m	feedingSuckling_1m	-0.6135938638094014	Sociality	Non social behaviour
		playingAllogrooming_1m	feedingSuckling_3m	-0.6048085949659339	Sociality	Non social behaviour
		playingAllogrooming_1m	feedingSuckling_7m	0	Sociality	Non social behaviour
		playingAllogrooming_1m	resting_7m	0	Sociality	Non social behaviour
		playingAllogrooming_1m	groupObjectLatSniffObj30cm_7m	0	Sociality	Non social personality traits
		playingAllogrooming_1m	tentativeRemoveFoot_4m	0	Sociality	Non social personality traits
		playingAllogrooming_1m	weightPercGain_1m	0.6749661554501202	Sociality	Weight gain
		playingAllogrooming_1m	weightPercGain_3m	0.7474276579437265	Sociality	Weight gain
		playingAllogrooming_1m	basalcortisol_3m	0	Sociality	Physiology
		playingAllogrooming_1m	cholesterol_1m	0	Sociality	Physiology
		playingAllogrooming_1m	cholesterol_7m	0	Sociality	Physiology
		playingAllogrooming_1m	triglycerides_7m	0.6484652867227173	Sociality	Physiology
		playingAllogrooming_3m	ALFF_Amyg_Left	0	Sociality	MRI imaging
		playingAllogrooming_3m	ALFF_Amyg_Right	0	Sociality	MRI imaging
		playingAllogrooming_3m	ALFF_RSC.Cu.PrCU	0	Sociality	MRI imaging
		playingAllogrooming_3m	ALFF_aCC	0	Sociality	MRI imaging
		playingAllogrooming_3m	VBM_MidCingulate	0	Sociality	MRI imaging
		playingAllogrooming_3m	VBM_hippocampus	0	Sociality	MRI imaging
		playingAllogrooming_3m	VBM_insula_Left	0	Sociality	MRI imaging
		playingAllogrooming_3m	VBM_insula_Right	0	Sociality	MRI imaging
		playingAllogrooming_3m	anySocialInteraction_1m	NA	Sociality	Sociality
		playingAllogrooming_3m	anySocialInteraction_7m	NA	Sociality	Sociality
		playingAllogrooming_3m	percIsolated_1m	NA	Sociality	Sociality
		playingAllogrooming_3m	playingAllogrooming_1m	NA	Sociality	Sociality
		playingAllogrooming_3m	playingAllogrooming_3m	NA	Sociality	Sociality
		playingAllogrooming_3m	playingAllogrooming_7m	NA	Sociality	Sociality
		playingAllogrooming_3m	feedingSuckling_1m	0	Sociality	Non social behaviour
		playingAllogrooming_3m	feedingSuckling_3m	0	Sociality	Non social behaviour
		playingAllogrooming_3m	feedingSuckling_7m	0	Sociality	Non social behaviour
		playingAllogrooming_3m	resting_7m	0	Sociality	Non social behaviour
		playingAllogrooming_3m	groupObjectLatSniffObj30cm_7m	0	Sociality	Non social personality traits
		playingAllogrooming_3m	tentativeRemoveFoot_4m	0	Sociality	Non social personality traits
		playingAllogrooming_3m	weightPercGain_1m	0	Sociality	Weight gain
		playingAllogrooming_3m	weightPercGain_3m	0.6001940930960862	Sociality	Weight gain
		playingAllogrooming_3m	basalcortisol_3m	0	Sociality	Physiology
		playingAllogrooming_3m	cholesterol_1m	0	Sociality	Physiology
		playingAllogrooming_3m	cholesterol_7m	0	Sociality	Physiology
		playingAllogrooming_3m	triglycerides_7m	0	Sociality	Physiology
		playingAllogrooming_7m	ALFF_Amyg_Left	0.6031293898678948	Sociality	MRI imaging
		playingAllogrooming_7m	ALFF_Amyg_Right	0	Sociality	MRI imaging
		playingAllogrooming_7m	ALFF_RSC.Cu.PrCU	-0.6295727109720761	Sociality	MRI imaging
		playingAllogrooming_7m	ALFF_aCC	0.6333281527085005	Sociality	MRI imaging
		playingAllogrooming_7m	VBM_MidCingulate	0	Sociality	MRI imaging
		playingAllogrooming_7m	VBM_hippocampus	0	Sociality	MRI imaging
		playingAllogrooming_7m	VBM_insula_Left	0	Sociality	MRI imaging
		playingAllogrooming_7m	VBM_insula_Right	0	Sociality	MRI imaging
		playingAllogrooming_7m	anySocialInteraction_1m	NA	Sociality	Sociality
		playingAllogrooming_7m	anySocialInteraction_7m	NA	Sociality	Sociality
		playingAllogrooming_7m	percIsolated_1m	NA	Sociality	Sociality
		playingAllogrooming_7m	playingAllogrooming_1m	NA	Sociality	Sociality
		playingAllogrooming_7m	playingAllogrooming_3m	NA	Sociality	Sociality
		playingAllogrooming_7m	playingAllogrooming_7m	NA	Sociality	Sociality
		playingAllogrooming_7m	feedingSuckling_1m	0	Sociality	Non social behaviour
		playingAllogrooming_7m	feedingSuckling_3m	0	Sociality	Non social behaviour
		playingAllogrooming_7m	feedingSuckling_7m	0	Sociality	Non social behaviour
		playingAllogrooming_7m	resting_7m	0	Sociality	Non social behaviour
		playingAllogrooming_7m	groupObjectLatSniffObj30cm_7m	0	Sociality	Non social personality traits
		playingAllogrooming_7m	tentativeRemoveFoot_4m	0	Sociality	Non social personality traits
		playingAllogrooming_7m	weightPercGain_1m	0.6173523080855076	Sociality	Weight gain
		playingAllogrooming_7m	weightPercGain_3m	0.6836286323879303	Sociality	Weight gain
		playingAllogrooming_7m	basalcortisol_3m	0	Sociality	Physiology
		playingAllogrooming_7m	cholesterol_1m	0	Sociality	Physiology
		playingAllogrooming_7m	cholesterol_7m	0	Sociality	Physiology
		playingAllogrooming_7m	triglycerides_7m	0	Sociality	Physiology
		feedingSuckling_1m	ALFF_Amyg_Left	-0.7115488951031731	Non social behaviour	MRI imaging
		feedingSuckling_1m	ALFF_Amyg_Right	-0.6566126873345222	Non social behaviour	MRI imaging
		feedingSuckling_1m	ALFF_RSC.Cu.PrCU	0.7427457099668293	Non social behaviour	MRI imaging
		feedingSuckling_1m	ALFF_aCC	-0.7471762359253843	Non social behaviour	MRI imaging
		feedingSuckling_1m	VBM_MidCingulate	0	Non social behaviour	MRI imaging
		feedingSuckling_1m	VBM_hippocampus	0	Non social behaviour	MRI imaging
		feedingSuckling_1m	VBM_insula_Left	0	Non social behaviour	MRI imaging
		feedingSuckling_1m	VBM_insula_Right	0	Non social behaviour	MRI imaging
		feedingSuckling_1m	anySocialInteraction_1m	-0.6313439673586237	Non social behaviour	Sociality
		feedingSuckling_1m	anySocialInteraction_7m	0	Non social behaviour	Sociality
		feedingSuckling_1m	percIsolated_1m	0	Non social behaviour	Sociality
		feedingSuckling_1m	playingAllogrooming_1m	-0.6135938638094014	Non social behaviour	Sociality
		feedingSuckling_1m	playingAllogrooming_3m	0	Non social behaviour	Sociality
		feedingSuckling_1m	playingAllogrooming_7m	0	Non social behaviour	Sociality
		feedingSuckling_1m	feedingSuckling_1m	NA	Non social behaviour	Non social behaviour
		feedingSuckling_1m	feedingSuckling_3m	NA	Non social behaviour	Non social behaviour
		feedingSuckling_1m	feedingSuckling_7m	NA	Non social behaviour	Non social behaviour
		feedingSuckling_1m	resting_7m	NA	Non social behaviour	Non social behaviour
		feedingSuckling_1m	groupObjectLatSniffObj30cm_7m	0.646844765804617	Non social behaviour	Non social personality traits
		feedingSuckling_1m	tentativeRemoveFoot_4m	0	Non social behaviour	Non social personality traits
		feedingSuckling_1m	weightPercGain_1m	-0.7283285478823253	Non social behaviour	Weight gain
		feedingSuckling_1m	weightPercGain_3m	-0.806518810404962	Non social behaviour	Weight gain
		feedingSuckling_1m	basalcortisol_3m	0	Non social behaviour	Physiology
		feedingSuckling_1m	cholesterol_1m	-0.62883965266002	Non social behaviour	Physiology
		feedingSuckling_1m	cholesterol_7m	0	Non social behaviour	Physiology
		feedingSuckling_1m	triglycerides_7m	-0.699732537427582	Non social behaviour	Physiology
		feedingSuckling_3m	ALFF_Amyg_Left	-0.7013611329571433	Non social behaviour	MRI imaging
		feedingSuckling_3m	ALFF_Amyg_Right	-0.6472114867611454	Non social behaviour	MRI imaging
		feedingSuckling_3m	ALFF_RSC.Cu.PrCU	0.7321112803721788	Non social behaviour	MRI imaging
		feedingSuckling_3m	ALFF_aCC	-0.7364783712738342	Non social behaviour	MRI imaging
		feedingSuckling_3m	VBM_MidCingulate	0	Non social behaviour	MRI imaging
		feedingSuckling_3m	VBM_hippocampus	0	Non social behaviour	MRI imaging
		feedingSuckling_3m	VBM_insula_Left	0	Non social behaviour	MRI imaging
		feedingSuckling_3m	VBM_insula_Right	0	Non social behaviour	MRI imaging
		feedingSuckling_3m	anySocialInteraction_1m	-0.6223045573953101	Non social behaviour	Sociality
		feedingSuckling_3m	anySocialInteraction_7m	0	Non social behaviour	Sociality
		feedingSuckling_3m	percIsolated_1m	0	Non social behaviour	Sociality
		feedingSuckling_3m	playingAllogrooming_1m	-0.6048085949659339	Non social behaviour	Sociality
		feedingSuckling_3m	playingAllogrooming_3m	0	Non social behaviour	Sociality
		feedingSuckling_3m	playingAllogrooming_7m	0	Non social behaviour	Sociality
		feedingSuckling_3m	feedingSuckling_1m	NA	Non social behaviour	Non social behaviour
		feedingSuckling_3m	feedingSuckling_3m	NA	Non social behaviour	Non social behaviour
		feedingSuckling_3m	feedingSuckling_7m	NA	Non social behaviour	Non social behaviour
		feedingSuckling_3m	resting_7m	NA	Non social behaviour	Non social behaviour
		feedingSuckling_3m	groupObjectLatSniffObj30cm_7m	0.6375834196557114	Non social behaviour	Non social personality traits
		feedingSuckling_3m	tentativeRemoveFoot_4m	0	Non social behaviour	Non social personality traits
		feedingSuckling_3m	weightPercGain_1m	-0.7179005392647129	Non social behaviour	Weight gain
		feedingSuckling_3m	weightPercGain_3m	-0.7949712950293485	Non social behaviour	Weight gain
		feedingSuckling_3m	basalcortisol_3m	0	Non social behaviour	Physiology
		feedingSuckling_3m	cholesterol_1m	-0.6198360987884853	Non social behaviour	Physiology
		feedingSuckling_3m	cholesterol_7m	0	Non social behaviour	Physiology
		feedingSuckling_3m	triglycerides_7m	-0.6897139586535731	Non social behaviour	Physiology
		feedingSuckling_7m	ALFF_Amyg_Left	-0.6611608717867259	Non social behaviour	MRI imaging
		feedingSuckling_7m	ALFF_Amyg_Right	-0.6101149475066925	Non social behaviour	MRI imaging
		feedingSuckling_7m	ALFF_RSC.Cu.PrCU	0.6901484978714144	Non social behaviour	MRI imaging
		feedingSuckling_7m	ALFF_aCC	-0.694265278074983	Non social behaviour	MRI imaging
		feedingSuckling_7m	VBM_MidCingulate	0	Non social behaviour	MRI imaging
		feedingSuckling_7m	VBM_hippocampus	0	Non social behaviour	MRI imaging
		feedingSuckling_7m	VBM_insula_Left	0	Non social behaviour	MRI imaging
		feedingSuckling_7m	VBM_insula_Right	0	Non social behaviour	MRI imaging
		feedingSuckling_7m	anySocialInteraction_1m	0	Non social behaviour	Sociality
		feedingSuckling_7m	anySocialInteraction_7m	0	Non social behaviour	Sociality
		feedingSuckling_7m	percIsolated_1m	0	Non social behaviour	Sociality
		feedingSuckling_7m	playingAllogrooming_1m	0	Non social behaviour	Sociality
		feedingSuckling_7m	playingAllogrooming_3m	0	Non social behaviour	Sociality
		feedingSuckling_7m	playingAllogrooming_7m	0	Non social behaviour	Sociality
		feedingSuckling_7m	feedingSuckling_1m	NA	Non social behaviour	Non social behaviour
		feedingSuckling_7m	feedingSuckling_3m	NA	Non social behaviour	Non social behaviour
		feedingSuckling_7m	feedingSuckling_7m	NA	Non social behaviour	Non social behaviour
		feedingSuckling_7m	resting_7m	NA	Non social behaviour	Non social behaviour
		feedingSuckling_7m	groupObjectLatSniffObj30cm_7m	0.6010387370611404	Non social behaviour	Non social personality traits
		feedingSuckling_7m	tentativeRemoveFoot_4m	0	Non social behaviour	Non social personality traits
		feedingSuckling_7m	weightPercGain_1m	-0.6767522808045617	Non social behaviour	Weight gain
		feedingSuckling_7m	weightPercGain_3m	-0.7494055341374948	Non social behaviour	Weight gain
		feedingSuckling_7m	basalcortisol_3m	0	Non social behaviour	Physiology
		feedingSuckling_7m	cholesterol_1m	0	Non social behaviour	Physiology
		feedingSuckling_7m	cholesterol_7m	0	Non social behaviour	Physiology
		feedingSuckling_7m	triglycerides_7m	-0.6501812843038378	Non social behaviour	Physiology
		resting_7m	ALFF_Amyg_Left	0	Non social behaviour	MRI imaging
		resting_7m	ALFF_Amyg_Right	0	Non social behaviour	MRI imaging
		resting_7m	ALFF_RSC.Cu.PrCU	-0.6010882730942722	Non social behaviour	MRI imaging
		resting_7m	ALFF_aCC	0.6046738033256699	Non social behaviour	MRI imaging
		resting_7m	VBM_MidCingulate	0	Non social behaviour	MRI imaging
		resting_7m	VBM_hippocampus	0	Non social behaviour	MRI imaging
		resting_7m	VBM_insula_Left	0	Non social behaviour	MRI imaging
		resting_7m	VBM_insula_Right	0	Non social behaviour	MRI imaging
		resting_7m	anySocialInteraction_1m	0	Non social behaviour	Sociality
		resting_7m	anySocialInteraction_7m	0	Non social behaviour	Sociality
		resting_7m	percIsolated_1m	0	Non social behaviour	Sociality
		resting_7m	playingAllogrooming_1m	0	Non social behaviour	Sociality
		resting_7m	playingAllogrooming_3m	0	Non social behaviour	Sociality
		resting_7m	playingAllogrooming_7m	0	Non social behaviour	Sociality
		resting_7m	feedingSuckling_1m	NA	Non social behaviour	Non social behaviour
		resting_7m	feedingSuckling_3m	NA	Non social behaviour	Non social behaviour
		resting_7m	feedingSuckling_7m	NA	Non social behaviour	Non social behaviour
		resting_7m	resting_7m	NA	Non social behaviour	Non social behaviour
		resting_7m	groupObjectLatSniffObj30cm_7m	0	Non social behaviour	Non social personality traits
		resting_7m	tentativeRemoveFoot_4m	0	Non social behaviour	Non social personality traits
		resting_7m	weightPercGain_1m	0	Non social behaviour	Weight gain
		resting_7m	weightPercGain_3m	0.6526984840962806	Non social behaviour	Weight gain
		resting_7m	basalcortisol_3m	0	Non social behaviour	Physiology
		resting_7m	cholesterol_1m	0	Non social behaviour	Physiology
		resting_7m	cholesterol_7m	0	Non social behaviour	Physiology
		resting_7m	triglycerides_7m	0	Non social behaviour	Physiology
		groupObjectLatSniffObj30cm_7m	ALFF_Amyg_Left	-0.6951499128568629	Non social personality traits	MRI imaging
		groupObjectLatSniffObj30cm_7m	ALFF_Amyg_Right	-0.6414798132953606	Non social personality traits	MRI imaging
		groupObjectLatSniffObj30cm_7m	ALFF_RSC.Cu.PrCU	0.7256277384611565	Non social personality traits	MRI imaging
		groupObjectLatSniffObj30cm_7m	ALFF_aCC	-0.7299561546180713	Non social personality traits	MRI imaging
		groupObjectLatSniffObj30cm_7m	VBM_MidCingulate	0	Non social personality traits	MRI imaging
		groupObjectLatSniffObj30cm_7m	VBM_hippocampus	0	Non social personality traits	MRI imaging
		groupObjectLatSniffObj30cm_7m	VBM_insula_Left	0	Non social personality traits	MRI imaging
		groupObjectLatSniffObj30cm_7m	VBM_insula_Right	0	Non social personality traits	MRI imaging
		groupObjectLatSniffObj30cm_7m	anySocialInteraction_1m	-0.6167934584852625	Non social personality traits	Sociality
		groupObjectLatSniffObj30cm_7m	anySocialInteraction_7m	0	Non social personality traits	Sociality
		groupObjectLatSniffObj30cm_7m	percIsolated_1m	0	Non social personality traits	Sociality
		groupObjectLatSniffObj30cm_7m	playingAllogrooming_1m	0	Non social personality traits	Sociality
		groupObjectLatSniffObj30cm_7m	playingAllogrooming_3m	0	Non social personality traits	Sociality
		groupObjectLatSniffObj30cm_7m	playingAllogrooming_7m	0	Non social personality traits	Sociality
		groupObjectLatSniffObj30cm_7m	feedingSuckling_1m	0.646844765804617	Non social personality traits	Non social behaviour
		groupObjectLatSniffObj30cm_7m	feedingSuckling_3m	0.6375834196557114	Non social personality traits	Non social behaviour
		groupObjectLatSniffObj30cm_7m	feedingSuckling_7m	0.6010387370611404	Non social personality traits	Non social behaviour
		groupObjectLatSniffObj30cm_7m	resting_7m	0	Non social personality traits	Non social behaviour
		groupObjectLatSniffObj30cm_7m	groupObjectLatSniffObj30cm_7m	NA	Non social personality traits	Non social personality traits
		groupObjectLatSniffObj30cm_7m	tentativeRemoveFoot_4m	NA	Non social personality traits	Non social personality traits
		groupObjectLatSniffObj30cm_7m	weightPercGain_1m	-0.7115428469861537	Non social personality traits	Weight gain
		groupObjectLatSniffObj30cm_7m	weightPercGain_3m	-0.7879310678841497	Non social personality traits	Weight gain
		groupObjectLatSniffObj30cm_7m	basalcortisol_3m	0	Non social personality traits	Physiology
		groupObjectLatSniffObj30cm_7m	cholesterol_1m	-0.6143468604278679	Non social personality traits	Physiology
		groupObjectLatSniffObj30cm_7m	cholesterol_7m	0	Non social personality traits	Physiology
		groupObjectLatSniffObj30cm_7m	triglycerides_7m	-0.6836058853627556	Non social personality traits	Physiology
		tentativeRemoveFoot_4m	ALFF_Amyg_Left	-0.6054390404736094	Non social personality traits	MRI imaging
		tentativeRemoveFoot_4m	ALFF_Amyg_Right	0	Non social personality traits	MRI imaging
		tentativeRemoveFoot_4m	ALFF_RSC.Cu.PrCU	0.6319836248119016	Non social personality traits	MRI imaging
		tentativeRemoveFoot_4m	ALFF_aCC	-0.6357534478045324	Non social personality traits	MRI imaging
		tentativeRemoveFoot_4m	VBM_MidCingulate	0	Non social personality traits	MRI imaging
		tentativeRemoveFoot_4m	VBM_hippocampus	0	Non social personality traits	MRI imaging
		tentativeRemoveFoot_4m	VBM_insula_Left	0	Non social personality traits	MRI imaging
		tentativeRemoveFoot_4m	VBM_insula_Right	0	Non social personality traits	MRI imaging
		tentativeRemoveFoot_4m	anySocialInteraction_1m	0	Non social personality traits	Sociality
		tentativeRemoveFoot_4m	anySocialInteraction_7m	0	Non social personality traits	Sociality
		tentativeRemoveFoot_4m	percIsolated_1m	0	Non social personality traits	Sociality
		tentativeRemoveFoot_4m	playingAllogrooming_1m	0	Non social personality traits	Sociality
		tentativeRemoveFoot_4m	playingAllogrooming_3m	0	Non social personality traits	Sociality
		tentativeRemoveFoot_4m	playingAllogrooming_7m	0	Non social personality traits	Sociality
		tentativeRemoveFoot_4m	feedingSuckling_1m	0	Non social personality traits	Non social behaviour
		tentativeRemoveFoot_4m	feedingSuckling_3m	0	Non social personality traits	Non social behaviour
		tentativeRemoveFoot_4m	feedingSuckling_7m	0	Non social personality traits	Non social behaviour
		tentativeRemoveFoot_4m	resting_7m	0	Non social personality traits	Non social behaviour
		tentativeRemoveFoot_4m	groupObjectLatSniffObj30cm_7m	NA	Non social personality traits	Non social personality traits
		tentativeRemoveFoot_4m	tentativeRemoveFoot_4m	NA	Non social personality traits	Non social personality traits
		tentativeRemoveFoot_4m	weightPercGain_1m	-0.6197164245690722	Non social personality traits	Weight gain
		tentativeRemoveFoot_4m	weightPercGain_3m	-0.6862465503859645	Non social personality traits	Weight gain
		tentativeRemoveFoot_4m	basalcortisol_3m	0	Non social personality traits	Physiology
		tentativeRemoveFoot_4m	cholesterol_1m	0	Non social personality traits	Physiology
		tentativeRemoveFoot_4m	cholesterol_7m	0	Non social personality traits	Physiology
		tentativeRemoveFoot_4m	triglycerides_7m	0	Non social personality traits	Physiology
		weightPercGain_1m	ALFF_Amyg_Left	0.7827187500880138	Weight gain	MRI imaging
		weightPercGain_1m	ALFF_Amyg_Right	0.7222877661104208	Weight gain	MRI imaging
		weightPercGain_1m	ALFF_RSC.Cu.PrCU	-0.8170359025772571	Weight gain	MRI imaging
		weightPercGain_1m	ALFF_aCC	0.8219095743155989	Weight gain	MRI imaging
		weightPercGain_1m	VBM_MidCingulate	-0.6554487140545147	Weight gain	MRI imaging
		weightPercGain_1m	VBM_hippocampus	-0.6554487140545147	Weight gain	MRI imaging
		weightPercGain_1m	VBM_insula_Left	0	Weight gain	MRI imaging
		weightPercGain_1m	VBM_insula_Right	0	Weight gain	MRI imaging
		weightPercGain_1m	anySocialInteraction_1m	0.6944916426788871	Weight gain	Sociality
		weightPercGain_1m	anySocialInteraction_7m	0	Weight gain	Sociality
		weightPercGain_1m	percIsolated_1m	0	Weight gain	Sociality
		weightPercGain_1m	playingAllogrooming_1m	0.6749661554501202	Weight gain	Sociality
		weightPercGain_1m	playingAllogrooming_3m	0	Weight gain	Sociality
		weightPercGain_1m	playingAllogrooming_7m	0.6173523080855076	Weight gain	Sociality
		weightPercGain_1m	feedingSuckling_1m	-0.7283285478823253	Weight gain	Non social behaviour
		weightPercGain_1m	feedingSuckling_3m	-0.7179005392647129	Weight gain	Non social behaviour
		weightPercGain_1m	feedingSuckling_7m	-0.6767522808045617	Weight gain	Non social behaviour
		weightPercGain_1m	resting_7m	0	Weight gain	Non social behaviour
		weightPercGain_1m	groupObjectLatSniffObj30cm_7m	-0.7115428469861537	Weight gain	Non social personality traits
		weightPercGain_1m	tentativeRemoveFoot_4m	-0.6197164245690722	Weight gain	Non social personality traits
		weightPercGain_1m	weightPercGain_1m	NA	Weight gain	Weight gain
		weightPercGain_1m	weightPercGain_3m	NA	Weight gain	Weight gain
		weightPercGain_1m	basalcortisol_3m	0	Weight gain	Physiology
		weightPercGain_1m	cholesterol_1m	0.691736843839049	Weight gain	Physiology
		weightPercGain_1m	cholesterol_7m	0.6240225332924407	Weight gain	Physiology
		weightPercGain_1m	triglycerides_7m	0.7697205081202704	Weight gain	Physiology
		weightPercGain_3m	ALFF_Amyg_Left	0.8667481139358525	Weight gain	MRI imaging
		weightPercGain_3m	ALFF_Amyg_Right	0.7998295159337262	Weight gain	MRI imaging
		weightPercGain_3m	ALFF_RSC.Cu.PrCU	-0.9047494103048944	Weight gain	MRI imaging
		weightPercGain_3m	ALFF_aCC	0.9101462987615401	Weight gain	MRI imaging
		weightPercGain_3m	VBM_MidCingulate	-0.7258149068545359	Weight gain	MRI imaging
		weightPercGain_3m	VBM_hippocampus	-0.7258149068545359	Weight gain	MRI imaging
		weightPercGain_3m	VBM_insula_Left	-0.6209079253855107	Weight gain	MRI imaging
		weightPercGain_3m	VBM_insula_Right	-0.609407858216013	Weight gain	MRI imaging
		weightPercGain_3m	anySocialInteraction_1m	0.7690493186325872	Weight gain	Sociality
		weightPercGain_3m	anySocialInteraction_7m	0.6520802957243054	Weight gain	Sociality
		weightPercGain_3m	percIsolated_1m	-0.658967226938101	Weight gain	Sociality
		weightPercGain_3m	playingAllogrooming_1m	0.7474276579437265	Weight gain	Sociality
		weightPercGain_3m	playingAllogrooming_3m	0.6001940930960862	Weight gain	Sociality
		weightPercGain_3m	playingAllogrooming_7m	0.6836286323879303	Weight gain	Sociality
		weightPercGain_3m	feedingSuckling_1m	-0.806518810404962	Weight gain	Non social behaviour
		weightPercGain_3m	feedingSuckling_3m	-0.7949712950293485	Weight gain	Non social behaviour
		weightPercGain_3m	feedingSuckling_7m	-0.7494055341374948	Weight gain	Non social behaviour
		weightPercGain_3m	resting_7m	0.6526984840962806	Weight gain	Non social behaviour
		weightPercGain_3m	groupObjectLatSniffObj30cm_7m	-0.7879310678841497	Weight gain	Non social personality traits
		weightPercGain_3m	tentativeRemoveFoot_4m	-0.6862465503859645	Weight gain	Non social personality traits
		weightPercGain_3m	weightPercGain_1m	NA	Weight gain	Weight gain
		weightPercGain_3m	weightPercGain_3m	NA	Weight gain	Weight gain
		weightPercGain_3m	basalcortisol_3m	-0.632344349349893	Weight gain	Physiology
		weightPercGain_3m	cholesterol_1m	0.7659987762782182	Weight gain	Physiology
		weightPercGain_3m	cholesterol_7m	0.6910149446705817	Weight gain	Physiology
		weightPercGain_3m	triglycerides_7m	0.8523544358634202	Weight gain	Physiology
		basalcortisol_3m	ALFF_Amyg_Left	0	Physiology	MRI imaging
		basalcortisol_3m	ALFF_Amyg_Right	0	Physiology	MRI imaging
		basalcortisol_3m	ALFF_RSC.Cu.PrCU	0	Physiology	MRI imaging
		basalcortisol_3m	ALFF_aCC	0	Physiology	MRI imaging
		basalcortisol_3m	VBM_MidCingulate	0	Physiology	MRI imaging
		basalcortisol_3m	VBM_hippocampus	0	Physiology	MRI imaging
		basalcortisol_3m	VBM_insula_Left	0	Physiology	MRI imaging
		basalcortisol_3m	VBM_insula_Right	0	Physiology	MRI imaging
		basalcortisol_3m	anySocialInteraction_1m	0	Physiology	Sociality
		basalcortisol_3m	anySocialInteraction_7m	0	Physiology	Sociality
		basalcortisol_3m	percIsolated_1m	0	Physiology	Sociality
		basalcortisol_3m	playingAllogrooming_1m	0	Physiology	Sociality
		basalcortisol_3m	playingAllogrooming_3m	0	Physiology	Sociality
		basalcortisol_3m	playingAllogrooming_7m	0	Physiology	Sociality
		basalcortisol_3m	feedingSuckling_1m	0	Physiology	Non social behaviour
		basalcortisol_3m	feedingSuckling_3m	0	Physiology	Non social behaviour
		basalcortisol_3m	feedingSuckling_7m	0	Physiology	Non social behaviour
		basalcortisol_3m	resting_7m	0	Physiology	Non social behaviour
		basalcortisol_3m	groupObjectLatSniffObj30cm_7m	0	Physiology	Non social personality traits
		basalcortisol_3m	tentativeRemoveFoot_4m	0	Physiology	Non social personality traits
		basalcortisol_3m	weightPercGain_1m	0	Physiology	Weight gain
		basalcortisol_3m	weightPercGain_3m	-0.632344349349893	Physiology	Weight gain
		basalcortisol_3m	basalcortisol_3m	NA	Physiology	Physiology
		basalcortisol_3m	cholesterol_1m	NA	Physiology	Physiology
		basalcortisol_3m	cholesterol_7m	NA	Physiology	Physiology
		basalcortisol_3m	triglycerides_7m	NA	Physiology	Physiology
		cholesterol_1m	ALFF_Amyg_Left	0.6758002118232995	Physiology	MRI imaging
		cholesterol_1m	ALFF_Amyg_Right	0.6236240351721645	Physiology	MRI imaging
		cholesterol_1m	ALFF_RSC.Cu.PrCU	-0.7054296782424894	Physiology	MRI imaging
		cholesterol_1m	ALFF_aCC	0.7096376116703754	Physiology	MRI imaging
		cholesterol_1m	VBM_MidCingulate	0	Physiology	MRI imaging
		cholesterol_1m	VBM_hippocampus	0	Physiology	MRI imaging
		cholesterol_1m	VBM_insula_Left	0	Physiology	MRI imaging
		cholesterol_1m	VBM_insula_Right	0	Physiology	MRI imaging
		cholesterol_1m	anySocialInteraction_1m	0	Physiology	Sociality
		cholesterol_1m	anySocialInteraction_7m	0	Physiology	Sociality
		cholesterol_1m	percIsolated_1m	0	Physiology	Sociality
		cholesterol_1m	playingAllogrooming_1m	0	Physiology	Sociality
		cholesterol_1m	playingAllogrooming_3m	0	Physiology	Sociality
		cholesterol_1m	playingAllogrooming_7m	0	Physiology	Sociality
		cholesterol_1m	feedingSuckling_1m	-0.62883965266002	Physiology	Non social behaviour
		cholesterol_1m	feedingSuckling_3m	-0.6198360987884853	Physiology	Non social behaviour
		cholesterol_1m	feedingSuckling_7m	0	Physiology	Non social behaviour
		cholesterol_1m	resting_7m	0	Physiology	Non social behaviour
		cholesterol_1m	groupObjectLatSniffObj30cm_7m	-0.6143468604278679	Physiology	Non social personality traits
		cholesterol_1m	tentativeRemoveFoot_4m	0	Physiology	Non social personality traits
		cholesterol_1m	weightPercGain_1m	0.691736843839049	Physiology	Weight gain
		cholesterol_1m	weightPercGain_3m	0.7659987762782182	Physiology	Weight gain
		cholesterol_1m	basalcortisol_3m	NA	Physiology	Physiology
		cholesterol_1m	cholesterol_1m	NA	Physiology	Physiology
		cholesterol_1m	cholesterol_7m	NA	Physiology	Physiology
		cholesterol_1m	triglycerides_7m	NA	Physiology	Physiology
		cholesterol_7m	ALFF_Amyg_Left	0.609645942582851	Physiology	MRI imaging
		cholesterol_7m	ALFF_Amyg_Right	0	Physiology	MRI imaging
		cholesterol_7m	ALFF_RSC.Cu.PrCU	-0.6363749723572261	Physiology	MRI imaging
		cholesterol_7m	ALFF_aCC	0.640170990020565	Physiology	MRI imaging
		cholesterol_7m	VBM_MidCingulate	0	Physiology	MRI imaging
		cholesterol_7m	VBM_hippocampus	0	Physiology	MRI imaging
		cholesterol_7m	VBM_insula_Left	0	Physiology	MRI imaging
		cholesterol_7m	VBM_insula_Right	0	Physiology	MRI imaging
		cholesterol_7m	anySocialInteraction_1m	0	Physiology	Sociality
		cholesterol_7m	anySocialInteraction_7m	0	Physiology	Sociality
		cholesterol_7m	percIsolated_1m	0	Physiology	Sociality
		cholesterol_7m	playingAllogrooming_1m	0	Physiology	Sociality
		cholesterol_7m	playingAllogrooming_3m	0	Physiology	Sociality
		cholesterol_7m	playingAllogrooming_7m	0	Physiology	Sociality
		cholesterol_7m	feedingSuckling_1m	0	Physiology	Non social behaviour
		cholesterol_7m	feedingSuckling_3m	0	Physiology	Non social behaviour
		cholesterol_7m	feedingSuckling_7m	0	Physiology	Non social behaviour
		cholesterol_7m	resting_7m	0	Physiology	Non social behaviour
		cholesterol_7m	groupObjectLatSniffObj30cm_7m	0	Physiology	Non social personality traits
		cholesterol_7m	tentativeRemoveFoot_4m	0	Physiology	Non social personality traits
		cholesterol_7m	weightPercGain_1m	0.6240225332924407	Physiology	Weight gain
		cholesterol_7m	weightPercGain_3m	0.6910149446705817	Physiology	Weight gain
		cholesterol_7m	basalcortisol_3m	NA	Physiology	Physiology
		cholesterol_7m	cholesterol_1m	NA	Physiology	Physiology
		cholesterol_7m	cholesterol_7m	NA	Physiology	Physiology
		cholesterol_7m	triglycerides_7m	NA	Physiology	Physiology
		triglycerides_7m	ALFF_Amyg_Left	0.7519872435093966	Physiology	MRI imaging
		triglycerides_7m	ALFF_Amyg_Right	0.6939289319399334	Physiology	MRI imaging
		triglycerides_7m	ALFF_RSC.Cu.PrCU	-0.7849570182881098	Physiology	MRI imaging
		triglycerides_7m	ALFF_aCC	0.7896393374172646	Physiology	MRI imaging
		triglycerides_7m	VBM_MidCingulate	-0.6297141491604866	Physiology	MRI imaging
		triglycerides_7m	VBM_hippocampus	-0.6297141491604866	Physiology	MRI imaging
		triglycerides_7m	VBM_insula_Left	0	Physiology	MRI imaging
		triglycerides_7m	VBM_insula_Right	0	Physiology	MRI imaging
		triglycerides_7m	anySocialInteraction_1m	0.667224154218465	Physiology	Sociality
		triglycerides_7m	anySocialInteraction_7m	0	Physiology	Sociality
		triglycerides_7m	percIsolated_1m	0	Physiology	Sociality
		triglycerides_7m	playingAllogrooming_1m	0.6484652867227173	Physiology	Sociality
		triglycerides_7m	playingAllogrooming_3m	0	Physiology	Sociality
		triglycerides_7m	playingAllogrooming_7m	0	Physiology	Sociality
		triglycerides_7m	feedingSuckling_1m	-0.699732537427582	Physiology	Non social behaviour
		triglycerides_7m	feedingSuckling_3m	-0.6897139586535731	Physiology	Non social behaviour
		triglycerides_7m	feedingSuckling_7m	-0.6501812843038378	Physiology	Non social behaviour
		triglycerides_7m	resting_7m	0	Physiology	Non social behaviour
		triglycerides_7m	groupObjectLatSniffObj30cm_7m	-0.6836058853627556	Physiology	Non social personality traits
		triglycerides_7m	tentativeRemoveFoot_4m	0	Physiology	Non social personality traits
		triglycerides_7m	weightPercGain_1m	0.7697205081202704	Physiology	Weight gain
		triglycerides_7m	weightPercGain_3m	0.8523544358634202	Physiology	Weight gain
		triglycerides_7m	basalcortisol_3m	NA	Physiology	Physiology
		triglycerides_7m	cholesterol_1m	NA	Physiology	Physiology
		triglycerides_7m	cholesterol_7m	NA	Physiology	Physiology
		triglycerides_7m	triglycerides_7m	NA	Physiology	Physiology

## Sheet: Figure 8c
Figure 8b
	Data to plot loadings
		name	comp1	grp_var	Treatment
		VBM_insula_Left	0.005957802392682275	MRI imaging	WEANED
		sociabilityNbSniff_7m	-0.021773712901651844	Sociality	NO-WEANED
		basalcortisol_1m	-0.05182054480955427	Physiology	NO-WEANED
		resting_3m	0.06223650035102651	Non social behaviour	NO-WEANED
		VBM_insula_Right	0.07275661001268229	MRI imaging	WEANED
		percIsolated_7m	-0.08918874344105686	Sociality	NO-WEANED
		UricAcid_7m	-0.08990952182292408	Physiology	NO-WEANED
		centrality_7m	-0.0947138076024964	Sociality	NO-WEANED
		resting_1m	-0.1177021301683729	Non social behaviour	NO-WEANED
		Insulin_7m	0.13395195677503438	Physiology	WEANED
		centrality_3m	-0.16080873480427477	Sociality	NO-WEANED
		nbSessionsToValidate_4m	0.16260897724100093	Non social personality traits	WEANED
		VBM_MidCingulate	0.19115339810544607	MRI imaging	WEANED
		VBM_hippocampus	0.19115339810544607	MRI imaging	WEANED
		playingAllogrooming_3m	-0.21664419853767442	Sociality	NO-WEANED
		percIsolated_1m	0.2538584789347771	Sociality	WEANED
		triglycerides_1m	-0.2727488225959338	Physiology	NO-WEANED
		anySocialInteraction_3m	-0.28130732308964934	Sociality	NO-WEANED
		weightPercGain_1m	-0.28492938184397626	Weight gain	NO-WEANED
		duration_4m	0.28600979654964614	Non social personality traits	WEANED
		resting_7m	-0.3103616943964438	Non social behaviour	NO-WEANED
		centrality_1m	-0.31620760526267216	Sociality	NO-WEANED
		ALFF_Amyg_Right	-0.3249041523222315	MRI imaging	NO-WEANED
		exploAll_3m	-0.33588688068431966	Non social behaviour	NO-WEANED
		anySocialInteraction_7m	-0.3379227443121506	Sociality	NO-WEANED
		cholesterol_7m	-0.34641045290904365	Physiology	NO-WEANED
		playingAllogrooming_7m	-0.34705134030958856	Sociality	NO-WEANED
		exploAll_7m	-0.3554519087168987	Non social behaviour	NO-WEANED
		feedingSuckling_7m	0.3717902773222042	Non social behaviour	WEANED
		cholesterol_1m	-0.3831542376541621	Physiology	NO-WEANED
		feedingSuckling_3m	0.3887020828575789	Non social behaviour	WEANED
		exploAll_1m	-0.40290386128488487	Non social behaviour	NO-WEANED
		basalcortisol_3m	0.4203931002350116	Physiology	WEANED
		playingAllogrooming_1m	-0.4411264918840402	Sociality	NO-WEANED
		feedingSuckling_1m	0.44173923103513474	Non social behaviour	WEANED
		anySocialInteraction_1m	-0.486839015914894	Sociality	NO-WEANED
		ALFF_Amyg_Left	-0.49776484482057504	MRI imaging	NO-WEANED
		ALFF_aCC	-0.5164723643298919	MRI imaging	NO-WEANED
		tentativeRemoveFoot_4m	0.521940270018829	Non social personality traits	WEANED
		ALFF_RSC.Cu.PrCU	0.5491042569709382	MRI imaging	WEANED
		triglycerides_7m	-0.6733187444499743	Physiology	NO-WEANED
		groupObjectLatSniffObj30cm_7m	0.7869784440065288	Non social personality traits	WEANED
		weightPercGain_3m	-0.958548510698342	Weight gain	NO-WEANED

## Sheet: Figure S5
Figure S5
	Data to plot figure S5
		Animal	Scan Number	X	Y	Z	Pitch	Roll	Yaw
		rp_sub-01_task-restingstate_acq-RL_bold_00001	1	0.000000e+00	0.000000e+00	0.000000e+00	0.000000e+00	0.000000e+00	0.000000e+00
		rp_sub-01_task-restingstate_acq-RL_bold_00001	2	1.046865e-01	-1.207233e-02	4.158999e-02	1.009597e-02	-6.108367e-05	2.892566e-02
		rp_sub-01_task-restingstate_acq-RL_bold_00001	3	-5.343913e-02	1.676841e-02	3.572619e-02	-1.785484e-03	-9.013569e-03	2.127984e-02
		rp_sub-01_task-restingstate_acq-RL_bold_00001	4	4.570736e-02	1.942370e-02	3.806435e-02	7.717114e-04	-3.367675e-02	2.751102e-02
		rp_sub-01_task-restingstate_acq-RL_bold_00001	5	8.246398e-02	-2.697152e-02	9.124812e-02	1.831552e-02	2.757205e-03	8.448617e-02
		rp_sub-01_task-restingstate_acq-RL_bold_00001	6	-1.046740e-01	8.066018e-02	3.327868e-04	1.858898e-02	-1.099594e-02	3.391719e-02
		rp_sub-01_task-restingstate_acq-RL_bold_00001	7	7.685143e-02	6.200295e-03	1.499516e-02	1.948872e-02	5.168059e-03	3.865333e-02
		rp_sub-01_task-restingstate_acq-RL_bold_00001	8	1.304528e-02	-4.522935e-02	5.741437e-02	1.742502e-02	-3.436624e-03	8.003924e-02
		rp_sub-01_task-restingstate_acq-RL_bold_00001	9	-6.524567e-03	2.168878e-02	3.689547e-02	-8.108812e-04	1.595210e-02	7.334586e-02
		rp_sub-01_task-restingstate_acq-RL_bold_00001	10	5.592780e-02	1.516005e-02	6.646025e-02	3.212046e-03	-3.294587e-03	7.785686e-02
		rp_sub-01_task-restingstate_acq-RL_bold_00001	11	3.259911e-02	1.670497e-02	4.673880e-02	2.597831e-02	4.643600e-04	6.606676e-02
		rp_sub-01_task-restingstate_acq-RL_bold_00001	12	-9.656097e-04	2.696824e-02	5.465887e-02	4.142162e-03	-1.950195e-02	5.706114e-02
		rp_sub-01_task-restingstate_acq-RL_bold_00001	13	2.862248e-02	2.285249e-02	7.564120e-02	2.319513e-02	-1.013394e-02	6.143150e-02
		rp_sub-01_task-restingstate_acq-RL_bold_00001	14	-1.102617e-02	3.114677e-02	2.202856e-02	5.618676e-02	-1.146982e-02	5.302424e-02
		rp_sub-01_task-restingstate_acq-RL_bold_00001	15	7.163633e-02	-2.743119e-03	1.113747e-01	2.345052e-02	1.230168e-02	1.059900e-01
		rp_sub-01_task-restingstate_acq-RL_bold_00001	16	-1.611972e-01	6.761228e-02	9.189397e-03	2.189569e-03	-1.436070e-02	1.400620e-02
		rp_sub-01_task-restingstate_acq-RL_bold_00001	17	1.274369e-01	-2.727776e-03	8.302310e-02	4.111029e-03	-8.139012e-03	6.940572e-02
		rp_sub-01_task-restingstate_acq-RL_bold_00001	18	3.617201e-03	-2.354150e-02	7.671425e-02	3.604416e-02	-1.457732e-02	6.610340e-02
		rp_sub-01_task-restingstate_acq-RL_bold_00001	19	-9.372345e-03	5.629993e-02	8.492557e-02	7.171957e-03	1.400145e-02	8.059710e-02
		rp_sub-01_task-restingstate_acq-RL_bold_00001	20	9.088297e-02	-4.032736e-05	6.691121e-02	3.182489e-02	-7.801670e-03	1.183182e-01
		rp_sub-01_task-restingstate_acq-RL_bold_00001	21	4.725321e-02	-1.182609e-02	1.054354e-01	3.024483e-02	-1.066795e-02	1.178015e-01
		rp_sub-01_task-restingstate_acq-RL_bold_00001	22	-2.502862e-02	5.421790e-02	9.235605e-02	-4.741337e-04	-9.918802e-03	8.269723e-02
		rp_sub-01_task-restingstate_acq-RL_bold_00001	23	7.389963e-02	6.363830e-03	6.229894e-02	4.243977e-02	-1.034950e-02	8.703717e-02
		rp_sub-01_task-restingstate_acq-RL_bold_00001	24	-2.885304e-04	3.207586e-02	7.683075e-02	3.284716e-02	1.472930e-03	9.389070e-02
		rp_sub-01_task-restingstate_acq-RL_bold_00001	25	2.101725e-02	3.571165e-02	1.112171e-01	3.925260e-02	-1.000500e-02	1.162592e-01
		rp_sub-01_task-restingstate_acq-RL_bold_00001	26	-1.106227e-02	3.686243e-02	9.623979e-02	3.791663e-02	-4.468804e-03	1.155651e-01
		rp_sub-01_task-restingstate_acq-RL_bold_00001	27	-6.890593e-03	3.958155e-02	9.097913e-02	1.680562e-02	4.848365e-03	9.963417e-02
		rp_sub-01_task-restingstate_acq-RL_bold_00001	28	5.360421e-02	1.145722e-02	9.298826e-02	4.427575e-02	-1.850580e-02	1.054119e-01
		rp_sub-01_task-restingstate_acq-RL_bold_00001	29	-6.778338e-02	5.304830e-02	9.980192e-02	3.126167e-02	-4.306759e-02	6.108527e-02
		rp_sub-01_task-restingstate_acq-RL_bold_00001	30	6.976233e-02	2.394143e-03	9.632259e-02	4.674871e-02	-2.817427e-02	1.097221e-01
		rp_sub-01_task-restingstate_acq-RL_bold_00001	31	-1.674750e-02	2.229384e-02	1.086556e-01	2.938914e-02	-2.947245e-02	1.095627e-01
		rp_sub-01_task-restingstate_acq-RL_bold_00001	32	5.370923e-02	2.106340e-02	1.077334e-01	2.321854e-02	-3.186741e-02	1.373731e-01
		rp_sub-01_task-restingstate_acq-RL_bold_00001	33	-2.046772e-02	5.996439e-02	1.125474e-01	1.701366e-02	-3.090979e-02	6.758329e-02
		rp_sub-01_task-restingstate_acq-RL_bold_00001	34	8.155433e-02	4.047539e-02	1.257460e-01	3.711229e-02	-9.271870e-03	1.264405e-01
		rp_sub-01_task-restingstate_acq-RL_bold_00001	35	3.278415e-03	3.521204e-02	1.510442e-01	5.184805e-02	-1.991273e-02	1.627912e-01
		rp_sub-01_task-restingstate_acq-RL_bold_00001	36	-4.114964e-02	6.241478e-02	5.918082e-02	5.349435e-02	-1.793756e-02	1.182930e-01
		rp_sub-01_task-restingstate_acq-RL_bold_00001	37	5.187126e-02	1.364597e-02	1.335454e-01	4.672012e-02	-2.343166e-02	1.291146e-01
		rp_sub-01_task-restingstate_acq-RL_bold_00001	38	-2.734396e-02	1.916398e-02	9.778144e-02	5.650499e-02	-3.586843e-02	1.107735e-01
		rp_sub-01_task-restingstate_acq-RL_bold_00001	39	7.846799e-03	4.121872e-02	1.214585e-01	1.124939e-02	6.995366e-04	1.163495e-01
		rp_sub-01_task-restingstate_acq-RL_bold_00001	40	6.109827e-02	1.373961e-02	1.253658e-01	5.166646e-02	-2.672044e-02	1.220274e-01
		rp_sub-01_task-restingstate_acq-RL_bold_00001	41	-2.066748e-02	7.066411e-02	1.610476e-01	4.759594e-02	-4.541436e-02	1.169375e-01
		rp_sub-01_task-restingstate_acq-RL_bold_00001	42	5.016348e-03	5.748645e-02	1.148283e-01	5.070205e-02	-4.344216e-02	1.037069e-01
		rp_sub-01_task-restingstate_acq-RL_bold_00001	43	5.079441e-02	2.907169e-02	1.521859e-01	4.436903e-02	-4.459875e-02	1.517978e-01
		rp_sub-01_task-restingstate_acq-RL_bold_00001	44	1.111040e-02	5.210746e-02	1.158458e-01	7.285937e-02	-4.594926e-02	1.224485e-01
		rp_sub-01_task-restingstate_acq-RL_bold_00001	45	8.296940e-02	3.130467e-02	1.548702e-01	5.269018e-02	-3.380460e-02	1.594783e-01
		rp_sub-01_task-restingstate_acq-RL_bold_00001	46	-1.318526e-02	6.455580e-02	9.607348e-02	5.554397e-02	-4.952225e-02	1.197719e-01
		rp_sub-01_task-restingstate_acq-RL_bold_00001	47	8.599593e-02	-1.052453e-02	1.312282e-01	3.910403e-02	-3.008308e-02	1.510619e-01
		rp_sub-01_task-restingstate_acq-RL_bold_00001	48	5.512124e-02	1.311721e-02	1.888113e-01	3.776441e-02	-4.243786e-02	1.891577e-01
		rp_sub-01_task-restingstate_acq-RL_bold_00001	49	-5.442367e-02	5.463218e-02	1.460804e-01	3.552297e-02	-4.144702e-02	1.415852e-01
		rp_sub-01_task-restingstate_acq-RL_bold_00001	50	1.999376e-02	6.103468e-02	1.314443e-01	4.204547e-02	-6.094798e-02	1.163017e-01
		rp_sub-01_task-restingstate_acq-RL_bold_00001	51	6.209011e-02	1.815202e-02	1.595555e-01	5.781641e-02	-3.705826e-02	1.556608e-01
		rp_sub-01_task-restingstate_acq-RL_bold_00001	52	-2.745442e-02	4.273426e-02	1.030396e-01	6.834168e-02	-3.129396e-02	1.572293e-01
		rp_sub-01_task-restingstate_acq-RL_bold_00001	53	2.113595e-02	3.776717e-02	7.248437e-02	7.769268e-04	-2.503912e-02	-4.414618e-02
		rp_sub-01_task-restingstate_acq-RL_bold_00001	54	3.074962e-02	-1.320929e-02	9.566969e-02	-7.989484e-03	-2.934723e-02	-1.000756e-02
		rp_sub-01_task-restingstate_acq-RL_bold_00001	55	1.358833e-02	-8.494826e-03	1.481427e-01	-3.275741e-03	-2.688023e-02	-9.090622e-03
		rp_sub-01_task-restingstate_acq-RL_bold_00001	56	-4.779980e-02	3.320798e-02	8.256676e-02	-1.282896e-02	-2.153408e-02	-5.547869e-02
		rp_sub-01_task-restingstate_acq-RL_bold_00001	57	6.433371e-02	7.252754e-04	8.293098e-02	-1.007430e-02	-6.681090e-03	-3.942656e-02
		rp_sub-01_task-restingstate_acq-RL_bold_00001	58	1.425610e-02	2.105501e-02	1.260053e-01	-1.663238e-02	-4.707716e-02	-3.217240e-02
		rp_sub-01_task-restingstate_acq-RL_bold_00001	59	-1.097498e-02	2.647991e-02	1.036479e-01	4.378568e-03	-3.474517e-02	-4.415502e-02
		rp_sub-01_task-restingstate_acq-RL_bold_00001	60	4.044123e-02	7.504402e-03	1.297314e-01	6.370490e-03	-3.992078e-02	-3.894256e-02
		rp_sub-01_task-restingstate_acq-RL_bold_00001	61	-6.001324e-03	2.041990e-02	1.303041e-01	-1.451647e-03	-4.432752e-02	-2.263550e-02
		rp_sub-01_task-restingstate_acq-RL_bold_00001	62	-1.096386e-02	3.834913e-02	9.385182e-02	2.402068e-03	-3.028691e-02	-5.793601e-02
		rp_sub-01_task-restingstate_acq-RL_bold_00001	63	7.016360e-02	2.076140e-03	1.514417e-01	1.358658e-03	-2.823993e-02	2.028320e-03
		rp_sub-01_task-restingstate_acq-RL_bold_00001	64	-9.044124e-02	4.461874e-02	8.739673e-02	1.557718e-02	-6.484100e-02	-6.956682e-02
		rp_sub-01_task-restingstate_acq-RL_bold_00001	65	1.343004e-01	-2.273270e-02	1.118221e-01	5.463028e-03	-2.381244e-02	-2.502713e-02
		rp_sub-01_task-restingstate_acq-RL_bold_00001	66	-5.456597e-02	1.773569e-02	1.146265e-01	-1.450392e-02	-3.478930e-02	-5.706397e-02
		rp_sub-01_task-restingstate_acq-RL_bold_00001	67	1.099964e-01	-1.494788e-02	1.483795e-01	8.012538e-03	-3.613870e-02	-3.470397e-03
		rp_sub-01_task-restingstate_acq-RL_bold_00001	68	-9.564424e-02	4.597114e-02	1.189237e-01	-2.796429e-02	-2.894875e-02	-1.879313e-03
		rp_sub-01_task-restingstate_acq-RL_bold_00001	69	8.198949e-02	9.148313e-03	1.495556e-01	-1.207663e-02	-3.069296e-02	8.953108e-03
		rp_sub-01_task-restingstate_acq-RL_bold_00001	70	4.569290e-05	2.543287e-02	1.135327e-01	2.655707e-02	-2.326514e-02	-1.370870e-02
		rp_sub-01_task-restingstate_acq-RL_bold_00001	71	-2.215527e-02	5.728900e-02	1.337811e-01	4.051545e-03	-6.192782e-02	-2.489174e-02
		rp_sub-01_task-restingstate_acq-RL_bold_00001	72	7.518961e-02	-3.920026e-03	1.665580e-01	1.813764e-02	-3.953713e-02	2.201956e-02
		rp_sub-01_task-restingstate_acq-RL_bold_00001	73	-8.632911e-02	5.003429e-02	1.187079e-01	1.485032e-02	-4.310259e-02	-2.060706e-02
		rp_sub-01_task-restingstate_acq-RL_bold_00001	74	5.991452e-02	-5.174332e-03	1.056249e-01	2.323813e-02	-3.132135e-02	-6.951329e-03
		rp_sub-01_task-restingstate_acq-RL_bold_00001	75	1.961253e-03	-6.050958e-04	1.510012e-01	1.542998e-02	-4.429342e-02	1.691310e-02
		rp_sub-01_task-restingstate_acq-RL_bold_00001	76	-1.772812e-02	1.046579e-02	1.552268e-01	9.404114e-03	-2.342920e-02	1.939890e-02
		rp_sub-01_task-restingstate_acq-RL_bold_00001	77	-5.055283e-02	4.103825e-02	1.227913e-01	1.309754e-02	-5.441110e-02	-3.951838e-02
		rp_sub-01_task-restingstate_acq-RL_bold_00001	78	9.478271e-02	-3.056194e-02	1.540673e-01	1.922078e-02	-5.253081e-02	-1.095513e-03
		rp_sub-01_task-restingstate_acq-RL_bold_00001	79	-1.249086e-01	5.391146e-02	1.485220e-01	7.275558e-03	-9.689853e-02	-3.449070e-02
		rp_sub-01_task-restingstate_acq-RL_bold_00001	80	9.776656e-02	4.537222e-03	1.628557e-01	2.557082e-02	-6.063618e-02	1.159246e-04
		rp_sub-01_task-restingstate_acq-RL_bold_00001	81	-3.441246e-02	9.637864e-04	1.605207e-01	7.627512e-03	-6.706740e-02	2.147725e-02
		rp_sub-01_task-restingstate_acq-RL_bold_00001	82	5.325533e-02	2.413698e-02	1.244850e-01	3.583819e-02	-4.887058e-02	-6.484049e-04
		rp_sub-01_task-restingstate_acq-RL_bold_00001	83	3.164020e-02	7.660852e-03	1.541667e-01	4.934803e-03	-3.833068e-02	3.777226e-02
		rp_sub-01_task-restingstate_acq-RL_bold_00001	84	2.750666e-02	1.244775e-03	1.402180e-01	1.292219e-02	-4.045521e-02	5.779310e-03
		rp_sub-01_task-restingstate_acq-RL_bold_00001	85	4.832081e-02	3.314960e-02	1.657434e-01	-1.125468e-03	-3.492711e-02	2.781016e-02
		rp_sub-01_task-restingstate_acq-RL_bold_00001	86	4.433767e-02	1.708816e-03	1.956006e-01	1.936851e-02	-6.023203e-02	3.469067e-02
		rp_sub-01_task-restingstate_acq-RL_bold_00001	87	-6.134002e-02	5.100539e-02	1.584465e-01	1.508872e-02	-6.194085e-02	7.905866e-03
		rp_sub-01_task-restingstate_acq-RL_bold_00001	88	3.492391e-02	3.678369e-02	2.042698e-01	2.388054e-02	-7.061778e-02	8.803484e-03
		rp_sub-01_task-restingstate_acq-RL_bold_00001	89	-2.952169e-02	2.948805e-02	1.208704e-01	3.568062e-02	-5.063724e-02	8.015685e-03
		rp_sub-01_task-restingstate_acq-RL_bold_00001	90	5.478159e-02	2.564107e-02	1.574446e-01	3.236206e-02	-4.172672e-02	2.470515e-02
		rp_sub-01_task-restingstate_acq-RL_bold_00001	91	-2.251269e-02	1.755417e-03	1.579879e-01	3.050843e-02	-5.293597e-02	1.357040e-02
		rp_sub-01_task-restingstate_acq-RL_bold_00001	92	-4.397351e-02	4.432518e-02	1.521656e-01	4.240435e-02	-7.780860e-02	1.497187e-02
		rp_sub-01_task-restingstate_acq-RL_bold_00001	93	-6.504852e-02	4.441417e-02	1.726306e-01	2.910491e-02	-1.157970e-01	-4.671541e-03
		rp_sub-01_task-restingstate_acq-RL_bold_00001	94	9.203046e-03	1.755970e-02	1.750517e-01	6.662229e-03	-3.536234e-02	-1.640522e-03
		rp_sub-01_task-restingstate_acq-RL_bold_00001	95	4.489407e-02	-7.051511e-03	2.251625e-01	-2.157293e-02	-4.207279e-02	6.978612e-02
		rp_sub-01_task-restingstate_acq-RL_bold_00001	96	8.298688e-03	7.029049e-03	1.847088e-01	4.958139e-02	-7.429743e-02	3.392671e-02
		rp_sub-01_task-restingstate_acq-RL_bold_00001	97	1.517732e-02	2.305606e-02	1.864118e-01	3.501507e-02	-6.258676e-02	2.329000e-02
		rp_sub-01_task-restingstate_acq-RL_bold_00001	98	3.995756e-03	2.575664e-02	1.592139e-01	2.868220e-02	-8.845067e-02	-2.555805e-02
		rp_sub-01_task-restingstate_acq-RL_bold_00001	99	1.016239e-01	-1.648295e-02	1.925468e-01	4.438813e-02	-7.576665e-02	4.362707e-02
		rp_sub-01_task-restingstate_acq-RL_bold_00001	100	-7.147333e-02	4.089956e-02	1.785271e-01	2.227928e-02	-9.780776e-02	3.391975e-02
		rp_sub-01_task-restingstate_acq-RL_bold_00001	101	7.189806e-02	-1.049312e-02	2.165350e-01	2.590396e-02	-7.826071e-02	3.045961e-02
		rp_sub-01_task-restingstate_acq-RL_bold_00001	102	-4.855254e-02	2.865392e-02	1.567195e-01	3.168539e-02	-5.137662e-02	3.105066e-02
		rp_sub-01_task-restingstate_acq-RL_bold_00001	103	1.225226e-02	4.659794e-02	1.846815e-01	3.955969e-02	-1.002075e-01	-7.521812e-03
		rp_sub-01_task-restingstate_acq-RL_bold_00001	104	8.614936e-02	-3.333781e-02	1.986030e-01	4.963782e-02	-5.743657e-02	8.278369e-02
		rp_sub-01_task-restingstate_acq-RL_bold_00001	105	-1.241170e-01	5.212986e-02	1.635379e-01	3.468029e-02	-4.811885e-02	5.409408e-02
		rp_sub-01_task-restingstate_acq-RL_bold_00001	106	3.069652e-02	4.151486e-02	1.823577e-01	5.671687e-02	-9.126618e-02	-1.276213e-02
		rp_sub-01_task-restingstate_acq-RL_bold_00001	107	5.705346e-02	-1.296495e-02	2.041772e-01	6.495552e-02	-7.881834e-02	6.517364e-02
		rp_sub-01_task-restingstate_acq-RL_bold_00001	108	-7.680878e-02	-2.465760e-03	2.083701e-01	2.810535e-02	-6.167798e-02	6.619177e-02
		rp_sub-01_task-restingstate_acq-RL_bold_00001	109	2.053617e-02	1.481012e-02	1.839301e-01	4.158155e-02	-7.299789e-02	3.582509e-02
		rp_sub-01_task-restingstate_acq-RL_bold_00001	110	4.269492e-02	1.002661e-02	2.054776e-01	5.390685e-02	-8.241019e-02	4.781657e-02
		rp_sub-01_task-restingstate_acq-RL_bold_00001	111	-5.458412e-02	4.217653e-02	2.353984e-01	4.116110e-02	-1.010730e-01	4.692856e-02
		rp_sub-01_task-restingstate_acq-RL_bold_00001	112	2.052843e-02	2.004687e-02	1.859579e-01	4.306585e-02	-6.616586e-02	4.655810e-02
		rp_sub-01_task-restingstate_acq-RL_bold_00001	113	-3.252224e-02	3.971189e-02	2.186644e-01	5.633436e-02	-1.461571e-01	1.693499e-02
		rp_sub-01_task-restingstate_acq-RL_bold_00001	114	3.934878e-02	2.739217e-02	2.203768e-01	5.712155e-02	-1.028670e-01	5.216925e-02
		rp_sub-01_task-restingstate_acq-RL_bold_00001	115	-1.369866e-02	1.443297e-03	2.322685e-01	4.791211e-02	-8.651376e-02	7.599445e-02
		rp_sub-01_task-restingstate_acq-RL_bold_00001	116	1.687857e-02	8.963731e-03	2.005668e-01	4.813459e-02	-7.993414e-02	5.108388e-02
		rp_sub-01_task-restingstate_acq-RL_bold_00001	117	6.530918e-02	6.851937e-03	2.141841e-01	6.739480e-02	-1.007544e-01	5.063730e-02
		rp_sub-01_task-restingstate_acq-RL_bold_00001	118	-6.577255e-02	-1.249247e-02	1.553297e-01	3.850449e-02	-7.340672e-02	7.469650e-03
		rp_sub-01_task-restingstate_acq-RL_bold_00001	119	7.812549e-02	2.366630e-02	2.165017e-01	5.402935e-02	-1.341567e-01	2.909978e-02
		rp_sub-01_task-restingstate_acq-RL_bold_00001	120	1.552449e-02	-4.060804e-02	1.911110e-01	-1.503790e-01	-4.270719e-02	3.403554e-02
		rp_sub-01_task-restingstate_acq-RL_bold_00001	121	-3.336356e-02	-3.154089e-03	1.810719e-01	-1.602287e-01	-3.519551e-02	5.379901e-02
		rp_sub-01_task-restingstate_acq-RL_bold_00001	122	1.236158e-02	-1.541774e-02	1.545211e-01	-1.248510e-01	-3.121976e-02	-2.944113e-02
		rp_sub-01_task-restingstate_acq-RL_bold_00001	123	9.796521e-02	-5.752869e-02	1.983546e-01	-1.867378e-01	-1.083004e-02	4.201557e-02
		rp_sub-01_task-restingstate_acq-RL_bold_00001	124	-3.280883e-02	-5.635855e-02	1.547811e-01	-1.195378e-01	-4.117564e-02	1.310396e-02
		rp_sub-01_task-restingstate_acq-RL_bold_00001	125	-1.080831e-02	-9.123722e-04	1.821452e-01	-1.416813e-01	-5.697403e-02	1.790202e-02
		rp_sub-01_task-restingstate_acq-RL_bold_00001	126	1.470257e-02	-3.883738e-02	1.799261e-01	-1.488591e-01	-4.447717e-02	4.170455e-03
		rp_sub-01_task-restingstate_acq-RL_bold_00001	127	-1.866554e-03	5.267269e-03	1.905001e-01	-1.394884e-01	-4.215341e-02	8.706542e-03
		rp_sub-01_task-restingstate_acq-RL_bold_00001	128	1.169211e-03	-1.189257e-02	1.859614e-01	-1.359693e-01	-6.191449e-02	4.250231e-03
		rp_sub-01_task-restingstate_acq-RL_bold_00001	129	1.822591e-02	-5.182576e-03	1.782514e-01	-1.357686e-01	-3.328285e-02	1.601740e-02
		rp_sub-01_task-restingstate_acq-RL_bold_00001	130	4.463232e-02	-2.719113e-04	2.067140e-01	-1.209119e-01	-7.983910e-02	3.321642e-02
		rp_sub-01_task-restingstate_acq-RL_bold_00001	131	6.247345e-04	-3.275900e-02	1.495923e-01	-1.192662e-01	-3.216079e-02	2.292358e-02
		rp_sub-01_task-restingstate_acq-RL_bold_00001	132	1.010457e-01	-5.286942e-02	2.138350e-01	-1.437032e-01	-6.188810e-02	6.794873e-02
		rp_sub-01_task-restingstate_acq-RL_bold_00001	133	-5.896495e-02	-3.320330e-02	2.035113e-01	-1.565096e-01	-4.204217e-02	4.526000e-02
		rp_sub-01_task-restingstate_acq-RL_bold_00001	134	6.601071e-02	-1.463539e-02	1.832140e-01	-1.262156e-01	-6.029715e-02	1.702899e-02
		rp_sub-01_task-restingstate_acq-RL_bold_00001	135	-2.004517e-02	-4.543496e-02	2.074823e-01	-1.583454e-01	-5.065480e-02	7.501000e-03
		rp_sub-01_task-restingstate_acq-RL_bold_00001	136	4.654815e-02	-3.425279e-02	1.690808e-01	-1.127513e-01	-6.410530e-02	2.069966e-02
		rp_sub-01_task-restingstate_acq-RL_bold_00001	137	-1.965795e-02	-2.618475e-02	1.777325e-01	-1.524008e-01	-2.106108e-02	3.098789e-02
		rp_sub-01_task-restingstate_acq-RL_bold_00001	138	-2.720149e-02	3.456726e-02	1.903545e-01	-1.187469e-01	-9.871249e-02	-2.523464e-02
		rp_sub-01_task-restingstate_acq-RL_bold_00001	139	1.002869e-02	-3.902929e-02	1.937837e-01	-1.003858e-01	-6.490560e-02	3.377548e-02
		rp_sub-01_task-restingstate_acq-RL_bold_00001	140	-1.465333e-02	-4.408861e-02	2.175684e-01	-1.282081e-01	-6.101730e-02	5.274979e-02
		rp_sub-01_task-restingstate_acq-RL_bold_00001	141	1.566360e-03	-1.063279e-02	2.025449e-01	-1.470532e-01	-3.677333e-02	2.483213e-02
		rp_sub-01_task-restingstate_acq-RL_bold_00001	142	5.391329e-02	-8.943314e-03	2.011779e-01	-1.190388e-01	-6.023120e-02	1.829963e-02
		rp_sub-01_task-restingstate_acq-RL_bold_00001	143	-5.168507e-02	1.914595e-03	2.082561e-01	-1.634044e-01	-2.597552e-02	3.096361e-03
		rp_sub-01_task-restingstate_acq-RL_bold_00001	144	1.333604e-01	-2.839902e-02	2.427548e-01	-1.178037e-01	-8.192000e-02	6.979407e-02
		rp_sub-01_task-restingstate_acq-RL_bold_00001	145	-1.198451e-01	-2.415816e-02	2.053055e-01	-1.227694e-01	-7.939291e-02	8.297396e-03
		rp_sub-01_task-restingstate_acq-RL_bold_00001	146	8.415324e-02	-1.794685e-02	2.178522e-01	-1.229275e-01	-5.893934e-02	3.488428e-02
		rp_sub-01_task-restingstate_acq-RL_bold_00001	147	1.132976e-02	-2.673798e-02	2.025361e-01	-1.192899e-01	-5.592053e-02	3.453039e-02
		rp_sub-01_task-restingstate_acq-RL_bold_00001	148	1.012333e-02	2.811248e-02	2.167562e-01	-1.227893e-01	-8.740067e-02	2.357201e-02
		rp_sub-01_task-restingstate_acq-RL_bold_00001	149	3.479432e-02	-2.095139e-02	2.169280e-01	-1.173504e-01	-7.256542e-02	3.536172e-02
		rp_sub-01_task-restingstate_acq-RL_bold_00001	150	3.142065e-02	-2.752857e-02	2.094296e-01	-1.105763e-01	-6.155865e-02	6.201280e-02
		rp_sub-01_task-restingstate_acq-RL_bold_00001	151	7.860080e-05	-4.321221e-02	2.063344e-01	-1.408836e-01	-4.471164e-02	4.120499e-02
		rp_sub-01_task-restingstate_acq-RL_bold_00001	152	1.370249e-01	-5.693279e-02	2.469060e-01	-1.463500e-01	-4.923258e-02	1.067329e-01
		rp_sub-01_task-restingstate_acq-RL_bold_00001	153	-9.578280e-02	-1.621588e-02	2.237028e-01	-1.240694e-01	-1.104216e-01	-3.120879e-02
		rp_sub-01_task-restingstate_acq-RL_bold_00001	154	1.273155e-01	-5.099502e-02	2.556819e-01	-1.660226e-01	-5.008232e-02	6.128380e-02
		rp_sub-01_task-restingstate_acq-RL_bold_00001	155	5.219423e-03	-8.181681e-02	2.542017e-01	-1.533008e-01	-5.584216e-02	9.532882e-02
		rp_sub-01_task-restingstate_acq-RL_bold_00001	156	-8.964401e-03	-3.896742e-02	2.027205e-01	-1.024349e-01	-7.211151e-02	5.135495e-02
		rp_sub-01_task-restingstate_acq-RL_bold_00001	157	-1.916709e-03	-1.689386e-02	2.339202e-01	-1.410079e-01	-6.845217e-02	2.952777e-02
		rp_sub-01_task-restingstate_acq-RL_bold_00001	158	3.728354e-02	-3.655438e-02	2.186591e-01	-1.102686e-01	-7.396383e-02	4.761247e-02
		rp_sub-01_task-restingstate_acq-RL_bold_00001	159	-2.214557e-02	-1.299623e-02	2.467592e-01	-1.297593e-01	-8.498980e-02	6.427878e-02
		rp_sub-01_task-restingstate_acq-RL_bold_00001	160	1.350034e-04	-3.450745e-03	2.118669e-01	-1.154307e-01	-6.276216e-02	3.687385e-02
		rp_sub-01_task-restingstate_acq-RL_bold_00001	161	1.137102e-01	-3.661054e-02	2.642157e-01	-1.130497e-01	-8.895814e-02	9.559936e-02
		rp_sub-01_task-restingstate_acq-RL_bold_00001	162	-1.228192e-01	6.182761e-03	2.059296e-01	-1.132637e-01	-1.091565e-01	-8.850542e-03
		rp_sub-01_task-restingstate_acq-RL_bold_00001	163	1.574207e-01	-2.885107e-02	2.196464e-01	-9.784975e-02	-8.593757e-02	6.063913e-02
		rp_sub-01_task-restingstate_acq-RL_bold_00001	164	-7.223007e-02	-5.262625e-02	2.403339e-01	-1.153138e-01	-1.117423e-01	7.503201e-02
		rp_sub-01_task-restingstate_acq-RL_bold_00001	165	-8.067055e-03	-1.506907e-02	2.113565e-01	-1.060595e-01	-9.704324e-02	2.356209e-02
		rp_sub-01_task-restingstate_acq-RL_bold_00001	166	6.170386e-02	-6.225187e-02	2.244964e-01	-1.342701e-01	-7.871326e-02	5.652901e-02
		rp_sub-01_task-restingstate_acq-RL_bold_00001	167	-2.990683e-02	-2.264815e-02	2.452628e-01	-1.299178e-01	-1.027954e-01	5.005825e-02
		rp_sub-01_task-restingstate_acq-RL_bold_00001	168	-6.053533e-04	-3.410022e-02	2.495341e-01	-1.464457e-01	-9.195925e-02	6.059641e-02
		rp_sub-01_task-restingstate_acq-RL_bold_00001	169	5.142347e-02	-2.657114e-02	2.400525e-01	-1.094345e-01	-8.000686e-02	6.873772e-02
		rp_sub-01_task-restingstate_acq-RL_bold_00001	170	-2.494422e-02	-2.817490e-02	2.029195e-01	-1.064394e-01	-1.002295e-01	4.056529e-02
		rp_sub-01_task-restingstate_acq-RL_bold_00001	171	6.949780e-02	-6.609357e-02	2.375370e-01	-9.613942e-02	-9.241494e-02	9.292086e-02
		rp_sub-01_task-restingstate_acq-RL_bold_00001	172	-5.112152e-02	-3.463800e-02	2.210916e-01	-1.389984e-01	-3.974664e-02	1.010561e-01
		rp_sub-01_task-restingstate_acq-RL_bold_00001	173	8.160517e-02	-6.607972e-02	2.726008e-01	-1.181131e-01	-7.850889e-02	1.060491e-01
		rp_sub-01_task-restingstate_acq-RL_bold_00001	174	-5.263706e-02	-2.769928e-02	2.111844e-01	-1.396664e-01	-8.768932e-02	3.844923e-02
		rp_sub-01_task-restingstate_acq-RL_bold_00001	175	7.548230e-02	-5.204889e-02	2.431620e-01	-1.289005e-01	-8.912918e-02	5.324675e-02
		rp_sub-01_task-restingstate_acq-RL_bold_00001	176	1.442652e-02	-6.901424e-02	2.532509e-01	-1.354966e-01	-8.158652e-02	8.094772e-02
		rp_sub-01_task-restingstate_acq-RL_bold_00001	177	-8.472375e-03	-3.103286e-02	2.625880e-01	-1.258502e-01	-9.436627e-02	6.993920e-02
		rp_sub-01_task-restingstate_acq-RL_bold_00001	178	-1.036795e-02	-7.825636e-03	2.215422e-01	-1.123742e-01	-1.102326e-01	2.475251e-02
		rp_sub-01_task-restingstate_acq-RL_bold_00001	179	7.007533e-02	-9.185684e-02	2.790099e-01	-1.334754e-01	-9.256723e-02	8.965290e-02
		rp_sub-01_task-restingstate_acq-RL_bold_00001	180	-6.806163e-02	-1.159773e-02	2.510779e-01	-1.263213e-01	-1.088097e-01	5.086575e-02
		rp_sub-01_task-restingstate_acq-RL_bold_00001	181	5.542400e-02	-4.710201e-02	2.541211e-01	-1.316896e-01	-1.004000e-01	4.142589e-02
		rp_sub-01_task-restingstate_acq-RL_bold_00001	182	5.711660e-02	-4.702212e-02	2.358770e-01	-1.048893e-01	-9.339315e-02	9.313685e-02
		rp_sub-01_task-restingstate_acq-RL_bold_00001	183	6.859623e-03	-4.121401e-02	2.564610e-01	-1.103761e-01	-1.135741e-01	7.307673e-02
		rp_sub-01_task-restingstate_acq-RL_bold_00001	184	1.019028e-02	-4.094002e-02	2.469583e-01	-9.929050e-02	-1.124887e-01	7.629324e-02
		rp_sub-01_task-restingstate_acq-RL_bold_00001	185	6.787401e-02	-5.899508e-02	2.726304e-01	-1.160940e-01	-1.150576e-01	1.306818e-01
		rp_sub-01_task-restingstate_acq-RL_bold_00001	186	-2.547023e-03	-5.871374e-02	2.426001e-01	-1.190459e-01	-9.598294e-02	7.569325e-02
		rp_sub-01_task-restingstate_acq-RL_bold_00001	187	4.585866e-02	-2.950199e-02	2.894852e-01	-1.502828e-01	-1.214357e-01	8.243231e-02
		rp_sub-01_task-restingstate_acq-RL_bold_00001	188	-1.001108e-02	-5.132354e-02	2.618299e-01	-1.092215e-01	-1.224912e-01	8.921809e-02
		rp_sub-01_task-restingstate_acq-RL_bold_00001	189	1.152350e-02	-2.656019e-02	2.493225e-01	-9.925216e-02	-1.131169e-01	7.329764e-02
		rp_sub-01_task-restingstate_acq-RL_bold_00001	190	2.918073e-02	-2.561795e-02	2.995743e-01	-1.219613e-01	-1.046731e-01	1.273027e-01
		rp_sub-01_task-restingstate_acq-RL_bold_00001	191	-5.392443e-02	-1.125323e-02	2.428337e-01	-1.025772e-01	-1.168607e-01	8.132524e-02
		rp_sub-01_task-restingstate_acq-RL_bold_00001	192	-1.150596e-03	1.207684e-03	2.576832e-01	-1.094567e-01	-1.249291e-01	2.855089e-02
		rp_sub-01_task-restingstate_acq-RL_bold_00001	193	6.700219e-03	-5.034270e-02	2.276411e-01	-9.029386e-02	-1.103090e-01	8.201232e-02
		rp_sub-01_task-restingstate_acq-RL_bold_00001	194	4.780817e-02	-4.276909e-02	2.725779e-01	-9.536196e-02	-1.156953e-01	1.147996e-01
		rp_sub-01_task-restingstate_acq-RL_bold_00001	195	-3.473738e-02	-2.169377e-02	2.794294e-01	-1.018244e-01	-1.226546e-01	1.058866e-01
		rp_sub-01_task-restingstate_acq-RL_bold_00001	196	-2.567921e-02	-2.045004e-02	2.627253e-01	-1.069784e-01	-1.210444e-01	6.976300e-02
		rp_sub-01_task-restingstate_acq-RL_bold_00001	197	-4.822560e-02	-2.048607e-02	2.447117e-01	-1.033287e-01	-1.494797e-01	5.289413e-02
		rp_sub-01_task-restingstate_acq-RL_bold_00001	198	-8.003283e-03	-3.979488e-02	2.420229e-01	-9.673123e-02	-1.110589e-01	7.469600e-02
		rp_sub-01_task-restingstate_acq-RL_bold_00001	199	8.666543e-03	-5.469994e-02	2.977769e-01	-1.041575e-01	-1.099435e-01	1.380940e-01
		rp_sub-01_task-restingstate_acq-RL_bold_00001	200	3.001717e-03	-5.865748e-02	2.939525e-01	-1.432262e-01	-9.279635e-02	1.278157e-01
		rp_sub-01_task-restingstate_acq-RL_bold_00001	201	3.049046e-02	-5.039160e-02	2.600663e-01	-1.037860e-01	-1.192717e-01	8.851151e-02
		rp_sub-01_task-restingstate_acq-RL_bold_00001	202	-7.688225e-03	-4.427870e-02	2.667173e-01	-1.058271e-01	-1.166295e-01	9.298423e-02
		rp_sub-01_task-restingstate_acq-RL_bold_00001	203	-1.869224e-02	-2.991402e-02	2.902443e-01	-9.850112e-02	-1.492573e-01	8.826509e-02
		rp_sub-01_task-restingstate_acq-RL_bold_00001	204	-1.925942e-02	-4.663762e-02	2.697863e-01	-9.398943e-02	-1.296059e-01	9.554169e-02
		rp_sub-01_task-restingstate_acq-RL_bold_00001	205	-1.767221e-02	-1.794394e-02	2.836807e-01	-1.085042e-01	-1.297650e-01	8.864704e-02
		rp_sub-01_task-restingstate_acq-RL_bold_00001	206	2.647730e-02	-3.534526e-02	2.588463e-01	-9.604902e-02	-1.239780e-01	1.057328e-01
		rp_sub-01_task-restingstate_acq-RL_bold_00001	207	2.460038e-02	-4.275824e-02	2.742112e-01	-9.507351e-02	-1.286555e-01	1.085612e-01
		rp_sub-01_task-restingstate_acq-RL_bold_00001	208	-4.846079e-03	-2.090547e-02	2.790923e-01	-1.028160e-01	-1.446793e-01	8.400136e-02
		rp_sub-01_task-restingstate_acq-RL_bold_00001	209	3.569881e-02	-5.693344e-02	2.743353e-01	-9.691544e-02	-1.286545e-01	1.047328e-01
		rp_sub-01_task-restingstate_acq-RL_bold_00001	210	-1.182194e-02	-2.065158e-02	2.576100e-01	-8.457341e-02	-1.585707e-01	8.453798e-02
		rp_sub-01_task-restingstate_acq-RL_bold_00001	211	3.965562e-02	-5.357019e-02	2.661020e-01	-8.772172e-02	-1.425395e-01	1.054979e-01
		rp_sub-01_task-restingstate_acq-RL_bold_00001	212	-2.142581e-02	-3.868573e-02	2.936104e-01	-1.137230e-01	-1.518947e-01	9.396413e-02
		rp_sub-01_task-restingstate_acq-RL_bold_00001	213	6.367191e-02	-5.806017e-02	2.818765e-01	-9.752622e-02	-1.338902e-01	1.238748e-01
		rp_sub-01_task-restingstate_acq-RL_bold_00001	214	-8.817925e-03	-6.638705e-02	3.016635e-01	-9.259491e-02	-1.719065e-01	1.016206e-01
		rp_sub-01_task-restingstate_acq-RL_bold_00001	215	-6.827406e-03	-3.200066e-02	2.668745e-01	-9.370855e-02	-1.612192e-01	9.245407e-02
		rp_sub-01_task-restingstate_acq-RL_bold_00001	216	3.758118e-02	-5.452937e-02	3.030152e-01	-1.022818e-01	-1.416645e-01	1.205900e-01
		rp_sub-01_task-restingstate_acq-RL_bold_00001	217	-2.126630e-02	-4.767716e-02	3.026268e-01	-1.093176e-01	-1.436242e-01	1.156297e-01
		rp_sub-01_task-restingstate_acq-RL_bold_00001	218	-5.488234e-03	-4.737081e-03	3.168232e-01	-1.006437e-01	-1.572183e-01	1.098312e-01
		rp_sub-01_task-restingstate_acq-RL_bold_00001	219	-2.341678e-02	-5.151695e-02	2.974047e-01	-9.742390e-02	-1.555395e-01	9.233527e-02
		rp_sub-01_task-restingstate_acq-RL_bold_00001	220	-1.248269e-02	-1.415405e-02	2.861999e-01	-8.077312e-02	-1.779503e-01	8.157165e-02
		rp_sub-01_task-restingstate_acq-RL_bold_00001	221	4.436036e-02	-5.074400e-02	2.869572e-01	-8.482491e-02	-1.406275e-01	1.286111e-01
		rp_sub-01_task-restingstate_acq-RL_bold_00001	222	-5.616530e-02	-9.311917e-03	3.156951e-01	-8.851966e-02	-1.733812e-01	1.155674e-01
		rp_sub-01_task-restingstate_acq-RL_bold_00001	223	-1.233371e-02	-3.661111e-02	2.968898e-01	-9.071566e-02	-1.578042e-01	1.118484e-01
		rp_sub-01_task-restingstate_acq-RL_bold_00001	224	-1.616770e-03	-3.787731e-02	3.002608e-01	-8.801504e-02	-1.645271e-01	1.049792e-01
		rp_sub-01_task-restingstate_acq-RL_bold_00001	225	-8.556949e-03	-4.228796e-02	2.749453e-01	-8.331372e-02	-1.462797e-01	1.223068e-01
		rp_sub-01_task-restingstate_acq-RL_bold_00001	226	3.898702e-02	-4.423061e-02	2.858558e-01	-8.082430e-02	-1.371228e-01	1.477679e-01
		rp_sub-01_task-restingstate_acq-RL_bold_00001	227	4.080323e-02	-5.258216e-02	3.070996e-01	-8.621942e-02	-1.388677e-01	1.682799e-01
		rp_sub-01_task-restingstate_acq-RL_bold_00001	228	6.266638e-03	-2.728003e-02	2.897196e-01	-8.178017e-02	-1.431971e-01	1.446579e-01
		rp_sub-01_task-restingstate_acq-RL_bold_00001	229	4.617255e-02	-1.705360e-02	2.680700e-01	-8.119974e-02	-1.297469e-01	1.472790e-01
		rp_sub-01_task-restingstate_acq-RL_bold_00001	230	3.684569e-02	-3.624900e-02	2.978043e-01	-7.053110e-02	-1.504808e-01	1.530279e-01
		rp_sub-01_task-restingstate_acq-RL_bold_00001	231	-2.505239e-03	-2.930716e-02	3.100138e-01	-7.855258e-02	-1.492278e-01	1.739675e-01
		rp_sub-01_task-restingstate_acq-RL_bold_00001	232	-3.051220e-02	-1.010854e-02	3.059291e-01	-8.980002e-02	-1.575129e-01	1.120239e-01
		rp_sub-01_task-restingstate_acq-RL_bold_00001	233	5.185820e-02	-4.224517e-02	2.881528e-01	-7.476277e-02	-1.684558e-01	1.349804e-01
		rp_sub-01_task-restingstate_acq-RL_bold_00001	234	-7.013099e-02	-6.691328e-03	2.811524e-01	-5.908513e-02	-1.967835e-01	9.731931e-02
		rp_sub-01_task-restingstate_acq-RL_bold_00001	235	1.609246e-02	-5.164472e-02	2.817891e-01	-6.563675e-02	-1.643323e-01	1.257084e-01
		rp_sub-01_task-restingstate_acq-RL_bold_00001	236	1.393859e-02	-3.972279e-02	3.168258e-01	-9.283572e-02	-1.487072e-01	1.476556e-01
		rp_sub-01_task-restingstate_acq-RL_bold_00001	237	-8.709867e-02	7.061536e-03	2.778554e-01	-6.388816e-02	-1.888543e-01	8.496625e-02
		rp_sub-01_task-restingstate_acq-RL_bold_00001	238	2.178698e-02	-4.007968e-02	3.051716e-01	-7.440476e-02	-1.520769e-01	1.257818e-01
		rp_sub-01_task-restingstate_acq-RL_bold_00001	239	-4.699413e-02	-3.068190e-02	3.021310e-01	-8.325334e-02	-1.608974e-01	1.175606e-01
		rp_sub-01_task-restingstate_acq-RL_bold_00001	240	-1.593231e-02	-1.087870e-02	3.077305e-01	-7.485349e-02	-1.684119e-01	1.178136e-01
		rp_sub-01_task-restingstate_acq-RL_bold_00001	241	-4.652773e-02	-9.641270e-03	2.864456e-01	-6.988231e-02	-1.806620e-01	8.222085e-02
		rp_sub-01_task-restingstate_acq-RL_bold_00001	242	-1.757447e-02	-2.537384e-02	3.041415e-01	-9.451582e-02	-1.507878e-01	1.035966e-01
		rp_sub-01_task-restingstate_acq-RL_bold_00001	243	-1.613456e-02	-2.775741e-02	2.800908e-01	-6.747440e-02	-1.621341e-01	1.347894e-01
		rp_sub-01_task-restingstate_acq-RL_bold_00001	244	-4.757879e-02	-3.718614e-02	1.688721e-01	-1.347941e-01	-7.578364e-02	-6.076396e-02
		rp_sub-01_task-restingstate_acq-RL_bold_00001	245	-3.714816e-02	-5.929087e-02	1.874480e-01	-1.500384e-01	-7.952427e-02	-4.133715e-02
		rp_sub-01_task-restingstate_acq-RL_bold_00001	246	-2.144711e-02	-4.009099e-02	2.169215e-01	-1.484415e-01	-8.553511e-02	-4.927443e-02
		rp_sub-01_task-restingstate_acq-RL_bold_00001	247	-6.034659e-02	-5.574160e-02	1.952571e-01	-1.483176e-01	-9.006717e-02	-8.814376e-02
		rp_sub-01_task-restingstate_acq-RL_bold_00001	248	8.239527e-04	-5.734981e-02	2.049963e-01	-1.536226e-01	-7.968201e-02	-7.726436e-02
		rp_sub-01_task-restingstate_acq-RL_bold_00001	249	-3.019800e-02	-4.744477e-02	1.977844e-01	-1.545563e-01	-7.115029e-02	-7.611509e-02
		rp_sub-01_task-restingstate_acq-RL_bold_00001	250	-5.311574e-02	-6.281525e-02	1.957168e-01	-1.443990e-01	-9.337395e-02	-1.002740e-01
		rp_sub-02_task-restingstate_acq-RL_bold_00001	1	0.000000e+00	0.000000e+00	-1.421086e-14	3.975693e-16	-1.987847e-16	3.975693e-16
		rp_sub-02_task-restingstate_acq-RL_bold_00001	2	9.908276e-02	-2.067215e-02	3.512137e-02	-3.725207e-04	-5.189284e-04	6.645555e-02
		rp_sub-02_task-restingstate_acq-RL_bold_00001	3	1.512936e-02	5.251229e-02	1.708632e-02	1.017901e-02	-4.538444e-03	2.055345e-02
		rp_sub-02_task-restingstate_acq-RL_bold_00001	4	3.172488e-02	7.733422e-02	1.228681e-02	2.410839e-02	-1.383079e-02	1.630401e-02
		rp_sub-02_task-restingstate_acq-RL_bold_00001	5	-2.793998e-03	6.009369e-02	4.827110e-02	1.906098e-02	4.647988e-03	1.523960e-02
		rp_sub-02_task-restingstate_acq-RL_bold_00001	6	-5.922450e-03	6.601385e-02	5.452236e-02	1.639620e-02	-1.033679e-02	6.438669e-02
		rp_sub-02_task-restingstate_acq-RL_bold_00001	7	3.053113e-03	5.638258e-02	5.570419e-02	1.111808e-02	-1.696749e-02	2.565201e-02
		rp_sub-02_task-restingstate_acq-RL_bold_00001	8	8.065331e-02	3.064685e-02	5.042313e-02	-1.384636e-02	-4.061140e-03	3.481297e-02
		rp_sub-02_task-restingstate_acq-RL_bold_00001	9	-4.179801e-02	3.034128e-02	4.318525e-02	2.184508e-02	-3.729084e-03	4.187923e-02
		rp_sub-02_task-restingstate_acq-RL_bold_00001	10	4.925079e-02	5.440284e-02	6.357488e-02	1.457395e-02	-3.138294e-03	6.244814e-02
		rp_sub-02_task-restingstate_acq-RL_bold_00001	11	-2.383630e-02	5.342380e-02	5.283402e-02	3.243020e-02	-6.567088e-03	4.136324e-02
		rp_sub-02_task-restingstate_acq-RL_bold_00001	12	1.892286e-02	6.431016e-02	8.261564e-02	2.118172e-02	7.013505e-03	7.542506e-02
		rp_sub-02_task-restingstate_acq-RL_bold_00001	13	-7.071026e-03	3.024130e-02	7.981348e-02	2.821903e-03	-2.027220e-02	4.839032e-02
		rp_sub-02_task-restingstate_acq-RL_bold_00001	14	6.712904e-02	5.796518e-02	7.211178e-02	4.859968e-03	-1.796397e-02	2.703178e-02
		rp_sub-02_task-restingstate_acq-RL_bold_00001	15	-2.597759e-02	6.480773e-02	4.089592e-02	2.506320e-02	-2.099002e-02	3.060299e-02
		rp_sub-02_task-restingstate_acq-RL_bold_00001	16	-6.412488e-02	8.634266e-02	7.097106e-02	1.400489e-02	-1.891578e-02	2.594672e-02
		rp_sub-02_task-restingstate_acq-RL_bold_00001	17	2.968312e-04	8.369486e-02	7.585088e-02	1.587926e-02	-2.846606e-02	4.122797e-02
		rp_sub-02_task-restingstate_acq-RL_bold_00001	18	-3.232454e-02	7.367542e-02	7.104819e-02	1.090993e-02	-1.557552e-02	3.178202e-02
		rp_sub-02_task-restingstate_acq-RL_bold_00001	19	-4.771890e-03	6.563110e-02	4.951859e-02	2.692457e-02	-2.566308e-02	2.991532e-02
		rp_sub-02_task-restingstate_acq-RL_bold_00001	20	-1.393366e-02	4.841382e-02	5.505048e-02	3.943880e-02	-5.970436e-03	4.827272e-02
		rp_sub-02_task-restingstate_acq-RL_bold_00001	21	6.877529e-03	9.473597e-02	5.534962e-02	3.022914e-02	-5.700004e-03	5.364000e-02
		rp_sub-02_task-restingstate_acq-RL_bold_00001	22	-1.093913e-02	1.046067e-01	6.903501e-02	3.090767e-02	-1.458815e-02	1.382240e-02
		rp_sub-02_task-restingstate_acq-RL_bold_00001	23	3.604624e-02	7.653470e-02	5.020440e-02	4.486787e-02	1.007420e-03	6.363893e-02
		rp_sub-02_task-restingstate_acq-RL_bold_00001	24	-3.830975e-02	4.024920e-02	7.371959e-02	3.897870e-02	-1.180714e-02	6.387775e-02
		rp_sub-02_task-restingstate_acq-RL_bold_00001	25	4.910691e-02	5.895529e-02	1.186728e-01	1.980185e-02	-1.489126e-02	8.520526e-02
		rp_sub-02_task-restingstate_acq-RL_bold_00001	26	-4.553120e-02	7.707899e-02	9.976380e-02	1.564372e-02	-1.494042e-02	6.396268e-02
		rp_sub-02_task-restingstate_acq-RL_bold_00001	27	4.634621e-02	6.041367e-02	1.020477e-01	1.197255e-02	-3.596879e-02	4.802214e-02
		rp_sub-02_task-restingstate_acq-RL_bold_00001	28	-2.898419e-02	7.893249e-02	7.122364e-02	2.499467e-02	-3.274034e-02	3.939636e-02
		rp_sub-02_task-restingstate_acq-RL_bold_00001	29	-1.155091e-02	6.295115e-02	6.978660e-02	3.260929e-02	-2.288055e-02	4.084836e-02
		rp_sub-02_task-restingstate_acq-RL_bold_00001	30	1.146484e-02	1.038423e-01	7.505370e-02	2.847565e-02	-1.021747e-02	4.938683e-02
		rp_sub-02_task-restingstate_acq-RL_bold_00001	31	-2.851479e-02	1.061190e-01	8.067172e-02	3.776592e-02	-1.419373e-02	3.048592e-02
		rp_sub-02_task-restingstate_acq-RL_bold_00001	32	1.109202e-02	8.001029e-02	6.813333e-02	5.446869e-02	-5.353150e-03	6.651460e-02
		rp_sub-02_task-restingstate_acq-RL_bold_00001	33	-6.994783e-02	5.636372e-02	9.278104e-02	4.575630e-02	-2.885200e-02	5.893808e-02
		rp_sub-02_task-restingstate_acq-RL_bold_00001	34	1.942534e-02	7.402598e-02	1.118091e-01	4.453993e-02	-4.550314e-03	9.049585e-02
		rp_sub-02_task-restingstate_acq-RL_bold_00001	35	-4.214678e-02	4.506002e-02	9.667921e-02	2.208383e-02	-3.012011e-02	6.582789e-02
		rp_sub-02_task-restingstate_acq-RL_bold_00001	36	9.794445e-02	4.992995e-02	8.556541e-02	1.223122e-02	-2.145966e-02	4.384177e-02
		rp_sub-02_task-restingstate_acq-RL_bold_00001	37	-4.398590e-02	8.138985e-02	5.498474e-02	4.921706e-02	-1.887081e-02	4.932885e-02
		rp_sub-02_task-restingstate_acq-RL_bold_00001	38	1.103690e-02	8.268693e-02	9.768801e-02	2.836321e-02	-2.655031e-02	5.718890e-02
		rp_sub-02_task-restingstate_acq-RL_bold_00001	39	-5.310123e-02	8.634231e-02	9.908068e-02	2.334936e-02	-3.255191e-02	5.292179e-02
		rp_sub-02_task-restingstate_acq-RL_bold_00001	40	-2.309160e-02	1.226154e-01	1.075196e-01	2.409146e-02	-2.105029e-02	3.162731e-02
		rp_sub-02_task-restingstate_acq-RL_bold_00001	41	-3.705143e-02	1.005973e-01	9.287224e-02	2.151156e-02	-3.723805e-02	3.090925e-02
		rp_sub-02_task-restingstate_acq-RL_bold_00001	42	-7.299771e-02	9.561006e-02	1.058059e-01	3.788457e-02	-2.782976e-02	4.451897e-02
		rp_sub-02_task-restingstate_acq-RL_bold_00001	43	-3.802675e-02	1.038036e-01	1.117943e-01	4.340612e-02	-1.559410e-02	7.818131e-02
		rp_sub-02_task-restingstate_acq-RL_bold_00001	44	-1.992427e-02	8.783523e-02	1.425460e-01	2.095272e-02	-2.589435e-02	9.774628e-02
		rp_sub-02_task-restingstate_acq-RL_bold_00001	45	5.692125e-03	1.159888e-01	1.310209e-01	9.757487e-03	-3.781306e-02	7.143724e-02
		rp_sub-02_task-restingstate_acq-RL_bold_00001	46	8.802193e-03	8.181366e-02	1.056565e-01	2.409913e-02	-3.965674e-02	5.028008e-02
		rp_sub-02_task-restingstate_acq-RL_bold_00001	47	-2.584148e-02	8.136567e-02	8.508503e-02	3.445222e-02	-4.696451e-02	4.030076e-02
		rp_sub-02_task-restingstate_acq-RL_bold_00001	48	1.347754e-03	7.307075e-02	1.159392e-01	3.491384e-02	-3.299828e-02	5.970080e-02
		rp_sub-02_task-restingstate_acq-RL_bold_00001	49	-1.438726e-02	1.333218e-01	1.055030e-01	1.530784e-02	-4.201540e-02	4.238106e-02
		rp_sub-02_task-restingstate_acq-RL_bold_00001	50	-3.571409e-02	9.646478e-02	1.177195e-01	4.585806e-02	-1.715955e-02	4.267837e-02
		rp_sub-02_task-restingstate_acq-RL_bold_00001	51	-3.880318e-02	7.253148e-02	1.146839e-01	4.832534e-02	-2.080208e-02	8.888698e-02
		rp_sub-02_task-restingstate_acq-RL_bold_00001	52	-3.236144e-02	8.535755e-02	1.569788e-01	1.670363e-02	-3.910633e-02	9.212151e-02
		rp_sub-02_task-restingstate_acq-RL_bold_00001	53	1.819122e-02	1.188757e-01	1.125372e-01	1.847180e-02	-5.176707e-02	5.004170e-02
		rp_sub-02_task-restingstate_acq-RL_bold_00001	54	5.408338e-03	8.424809e-02	9.594451e-02	4.186054e-02	-3.232267e-02	5.365745e-02
		rp_sub-02_task-restingstate_acq-RL_bold_00001	55	-1.371143e-02	9.799854e-02	9.609511e-02	4.713088e-02	-4.590218e-02	5.753383e-02
		rp_sub-02_task-restingstate_acq-RL_bold_00001	56	-2.775030e-02	9.340470e-02	1.272308e-01	2.894273e-02	-2.774521e-02	7.936870e-02
		rp_sub-02_task-restingstate_acq-RL_bold_00001	57	2.579994e-02	1.501047e-01	1.311195e-01	2.266748e-02	-5.257195e-02	6.431568e-02
		rp_sub-02_task-restingstate_acq-RL_bold_00001	58	1.155151e-02	8.204801e-02	1.198236e-01	5.284787e-02	-2.082737e-02	4.933342e-02
		rp_sub-02_task-restingstate_acq-RL_bold_00001	59	-1.342535e-02	9.223161e-02	1.194622e-01	5.060893e-02	-3.511721e-02	9.731901e-02
		rp_sub-02_task-restingstate_acq-RL_bold_00001	60	-1.818978e-02	8.729885e-02	1.583806e-01	3.465264e-02	-2.470712e-02	1.057569e-01
		rp_sub-02_task-restingstate_acq-RL_bold_00001	61	6.310486e-02	1.177090e-01	1.331317e-01	1.678154e-02	-4.578465e-02	6.229236e-02
		rp_sub-02_task-restingstate_acq-RL_bold_00001	62	-6.186109e-02	8.574392e-02	1.286170e-01	3.888715e-02	-4.495898e-02	6.036546e-02
		rp_sub-02_task-restingstate_acq-RL_bold_00001	63	4.525429e-02	1.113173e-01	1.142321e-01	4.385935e-02	-3.605954e-02	6.996909e-02
		rp_sub-02_task-restingstate_acq-RL_bold_00001	64	-3.957872e-02	8.700985e-02	1.839394e-01	1.148078e-02	-5.326774e-02	8.843604e-02
		rp_sub-02_task-restingstate_acq-RL_bold_00001	65	1.331949e-02	1.135629e-01	8.795229e-02	5.838014e-02	-4.137897e-02	5.540356e-02
		rp_sub-02_task-restingstate_acq-RL_bold_00001	66	6.438404e-03	6.326529e-02	1.257844e-01	4.306991e-02	-4.429548e-02	6.436615e-02
		rp_sub-02_task-restingstate_acq-RL_bold_00001	67	4.082932e-03	1.375628e-01	1.048066e-01	5.096048e-02	-2.252938e-02	8.829969e-02
		rp_sub-02_task-restingstate_acq-RL_bold_00001	68	1.328430e-03	9.821654e-02	1.400383e-01	3.435965e-02	-3.965486e-02	4.346482e-02
		rp_sub-02_task-restingstate_acq-RL_bold_00001	69	1.083772e-02	1.320919e-01	1.140878e-01	4.210962e-02	-2.898345e-02	6.997060e-02
		rp_sub-02_task-restingstate_acq-RL_bold_00001	70	-1.176221e-01	7.218423e-02	2.223017e-01	-3.959267e-02	-4.457309e-02	5.692924e-02
		rp_sub-02_task-restingstate_acq-RL_bold_00001	71	8.229394e-02	7.445729e-02	1.591958e-01	2.314552e-02	-4.686789e-02	8.063467e-02
		rp_sub-02_task-restingstate_acq-RL_bold_00001	72	-3.335728e-02	1.044876e-01	2.078943e-01	2.161965e-02	-3.890093e-02	8.543962e-02
		rp_sub-02_task-restingstate_acq-RL_bold_00001	73	-1.488058e-02	1.282060e-01	1.671651e-01	4.308963e-02	-3.521098e-02	7.744328e-02
		rp_sub-02_task-restingstate_acq-RL_bold_00001	74	-1.199970e-02	8.314723e-02	1.986786e-01	3.695891e-02	-3.372769e-02	7.510147e-02
		rp_sub-02_task-restingstate_acq-RL_bold_00001	75	2.042995e-02	9.491620e-02	1.263576e-01	6.048034e-02	-3.613883e-02	6.955717e-02
		rp_sub-02_task-restingstate_acq-RL_bold_00001	76	-3.777403e-02	4.549631e-02	1.059558e-01	5.515157e-02	-4.243940e-02	5.587200e-02
		rp_sub-02_task-restingstate_acq-RL_bold_00001	77	-7.273611e-03	7.083289e-02	1.725999e-01	1.846203e-02	-5.975330e-02	4.959654e-02
		rp_sub-02_task-restingstate_acq-RL_bold_00001	78	-8.566493e-03	1.324191e-01	1.535809e-01	3.481622e-02	-1.851375e-02	9.656510e-02
		rp_sub-02_task-restingstate_acq-RL_bold_00001	79	1.289720e-02	1.443785e-01	1.450038e-01	5.544860e-02	-3.910519e-02	7.134301e-02
		rp_sub-02_task-restingstate_acq-RL_bold_00001	80	-8.786794e-02	1.319205e-01	1.849448e-01	2.311975e-02	-4.823554e-02	7.007328e-02
		rp_sub-02_task-restingstate_acq-RL_bold_00001	81	5.998385e-02	1.522305e-01	-1.602161e-01	1.368047e-01	5.772250e-02	-2.749678e-03
		rp_sub-02_task-restingstate_acq-RL_bold_00001	82	-5.250307e-02	4.422735e-02	-1.202785e-01	1.208276e-01	2.510389e-02	-3.571511e-05
		rp_sub-02_task-restingstate_acq-RL_bold_00001	83	4.385017e-02	1.015881e-01	-1.335017e-01	1.288391e-01	5.040716e-02	4.271249e-02
		rp_sub-02_task-restingstate_acq-RL_bold_00001	84	-2.417574e-02	3.466325e-02	-1.308835e-01	1.118541e-01	2.745873e-02	5.845938e-03
		rp_sub-02_task-restingstate_acq-RL_bold_00001	85	1.363029e-02	1.247889e-01	-1.459921e-01	1.257797e-01	3.946789e-02	-3.111917e-03
		rp_sub-02_task-restingstate_acq-RL_bold_00001	86	-5.830589e-02	6.989594e-02	-1.250672e-01	1.203802e-01	1.909952e-02	-2.754989e-02
		rp_sub-02_task-restingstate_acq-RL_bold_00001	87	1.085561e-02	1.299827e-01	-1.466302e-01	1.356457e-01	4.303362e-02	-8.417651e-03
		rp_sub-02_task-restingstate_acq-RL_bold_00001	88	-3.904427e-02	4.800529e-02	-1.191467e-01	1.156106e-01	1.622860e-02	-1.896184e-02
		rp_sub-02_task-restingstate_acq-RL_bold_00001	89	1.339197e-02	1.305970e-01	-1.432706e-01	1.424191e-01	4.029924e-02	7.009001e-03
		rp_sub-02_task-restingstate_acq-RL_bold_00001	90	-5.152446e-02	3.171846e-02	9.428538e-02	-5.389789e-02	-6.034329e-02	-2.263930e-02
		rp_sub-02_task-restingstate_acq-RL_bold_00001	91	2.662726e-02	1.200735e-01	8.700910e-02	-4.427243e-02	-3.515197e-02	1.539260e-02
		rp_sub-02_task-restingstate_acq-RL_bold_00001	92	-3.534962e-02	3.653928e-02	1.068427e-01	-6.272627e-02	-5.882337e-02	1.195910e-02
		rp_sub-02_task-restingstate_acq-RL_bold_00001	93	8.785836e-02	1.113554e-01	9.680410e-02	-6.355476e-02	-4.981367e-02	1.223776e-03
		rp_sub-02_task-restingstate_acq-RL_bold_00001	94	-9.998105e-02	9.451070e-02	8.913839e-02	-4.564768e-02	-5.694520e-02	-2.481457e-02
		rp_sub-02_task-restingstate_acq-RL_bold_00001	95	1.155913e-02	1.080423e-01	6.712589e-02	-5.282990e-02	-5.714537e-02	-3.219589e-02
		rp_sub-02_task-restingstate_acq-RL_bold_00001	96	-6.488669e-02	9.308825e-02	9.458200e-02	-5.782016e-02	-6.020513e-02	-5.043015e-02
		rp_sub-02_task-restingstate_acq-RL_bold_00001	97	-2.754807e-02	1.491744e-01	9.611695e-02	-7.942825e-02	-7.835263e-02	-4.578996e-02
		rp_sub-02_task-restingstate_acq-RL_bold_00001	98	-3.156812e-02	8.059125e-02	1.098761e-01	-6.063717e-02	-6.692565e-02	-4.593009e-02
		rp_sub-02_task-restingstate_acq-RL_bold_00001	99	-2.529279e-02	1.378383e-01	9.031943e-02	-6.758819e-02	-6.455120e-02	-1.329213e-02
		rp_sub-02_task-restingstate_acq-RL_bold_00001	100	-4.432900e-02	1.078857e-01	1.170400e-01	-4.943286e-02	-5.472135e-02	1.595775e-02
		rp_sub-02_task-restingstate_acq-RL_bold_00001	101	1.110175e-03	1.187713e-01	1.004250e-01	-6.148927e-02	-8.718516e-02	-1.986747e-02
		rp_sub-02_task-restingstate_acq-RL_bold_00001	102	-7.049907e-02	1.166557e-01	1.003822e-01	-4.069322e-02	-5.673685e-02	-3.750511e-02
		rp_sub-02_task-restingstate_acq-RL_bold_00001	103	-4.605386e-02	1.365439e-01	1.127944e-01	-7.609721e-02	-8.918668e-02	-5.279473e-02
		rp_sub-02_task-restingstate_acq-RL_bold_00001	104	-6.031068e-02	1.137673e-01	1.279324e-01	-6.461040e-02	-6.443207e-02	-4.611185e-02
		rp_sub-02_task-restingstate_acq-RL_bold_00001	105	-8.216559e-02	1.598349e-01	1.256385e-01	-8.501587e-02	-8.715080e-02	-5.207195e-02
		rp_sub-02_task-restingstate_acq-RL_bold_00001	106	-3.942411e-02	1.480693e-01	1.083667e-01	-4.747313e-02	-6.198216e-02	-4.485407e-02
		rp_sub-02_task-restingstate_acq-RL_bold_00001	107	-6.585935e-02	1.042190e-01	1.143415e-01	-7.257339e-02	-7.945824e-02	-5.097355e-02
		rp_sub-02_task-restingstate_acq-RL_bold_00001	108	-3.420639e-02	1.389076e-01	1.214100e-01	-6.511306e-02	-6.027569e-02	-3.698801e-02
		rp_sub-02_task-restingstate_acq-RL_bold_00001	109	-9.593380e-02	1.260331e-01	1.221671e-01	-7.181604e-02	-8.534272e-02	-5.029798e-02
		rp_sub-02_task-restingstate_acq-RL_bold_00001	110	-2.502899e-02	1.520082e-01	9.856700e-02	-5.364872e-02	-5.119407e-02	-2.779213e-02
		rp_sub-02_task-restingstate_acq-RL_bold_00001	111	-5.602868e-02	9.769131e-02	1.457096e-01	-8.276275e-02	-6.858106e-02	-1.998561e-03
		rp_sub-02_task-restingstate_acq-RL_bold_00001	112	6.237747e-02	1.275026e-01	1.263862e-01	-4.859445e-02	-4.158109e-02	2.082080e-02
		rp_sub-02_task-restingstate_acq-RL_bold_00001	113	-1.028985e-02	9.073566e-02	1.458827e-01	-7.720677e-02	-6.486302e-02	5.049544e-03
		rp_sub-02_task-restingstate_acq-RL_bold_00001	114	5.642611e-02	1.360451e-01	1.375167e-01	-6.520370e-02	-7.305956e-02	-1.570437e-02
		rp_sub-02_task-restingstate_acq-RL_bold_00001	115	-3.985475e-02	9.402009e-02	1.177691e-01	-5.014409e-02	-7.115134e-02	-5.416425e-02
		rp_sub-02_task-restingstate_acq-RL_bold_00001	116	-3.685574e-02	1.398420e-01	1.261364e-01	-5.808221e-02	-9.185563e-02	-4.229801e-02
		rp_sub-02_task-restingstate_acq-RL_bold_00001	117	-7.277330e-02	8.747959e-02	1.266874e-01	-4.465272e-02	-8.167530e-02	-4.933332e-02
		rp_sub-02_task-restingstate_acq-RL_bold_00001	118	-8.094037e-03	1.389539e-01	1.414753e-01	-5.543416e-02	-7.360193e-02	6.715610e-03
		rp_sub-02_task-restingstate_acq-RL_bold_00001	119	-1.913987e-02	1.187152e-01	1.744883e-01	-5.063116e-02	-8.012119e-02	2.174413e-02
		rp_sub-02_task-restingstate_acq-RL_bold_00001	120	4.382548e-03	1.247154e-01	1.453024e-01	-5.739150e-02	-6.680008e-02	1.521122e-02
		rp_sub-02_task-restingstate_acq-RL_bold_00001	121	-7.497269e-03	1.050216e-01	1.764141e-01	-5.779438e-02	-8.049278e-02	2.334075e-02
		rp_sub-02_task-restingstate_acq-RL_bold_00001	122	-1.042600e-03	1.252486e-01	1.448253e-01	-5.491334e-02	-6.645537e-02	1.867447e-02
		rp_sub-02_task-restingstate_acq-RL_bold_00001	123	2.380070e-02	1.170958e-01	1.628810e-01	-6.706504e-02	-7.568939e-02	1.967109e-02
		rp_sub-02_task-restingstate_acq-RL_bold_00001	124	-1.760436e-02	8.248332e-02	1.528346e-01	-3.829626e-02	-8.149020e-02	1.291394e-02
		rp_sub-02_task-restingstate_acq-RL_bold_00001	125	3.290193e-02	1.149104e-01	1.544227e-01	-4.284425e-02	-5.435865e-02	2.813248e-02
		rp_sub-02_task-restingstate_acq-RL_bold_00001	126	-1.057063e-02	9.250551e-02	1.730897e-01	-5.869016e-02	-8.056005e-02	1.822343e-02
		rp_sub-02_task-restingstate_acq-RL_bold_00001	127	3.355129e-02	1.008233e-01	1.678883e-01	-6.008855e-02	-5.343878e-02	2.327265e-02
		rp_sub-02_task-restingstate_acq-RL_bold_00001	128	-4.972455e-02	1.072804e-01	1.470804e-01	-5.181527e-02	-7.046082e-02	8.259554e-03
		rp_sub-02_task-restingstate_acq-RL_bold_00001	129	9.295250e-02	8.168080e-02	1.776270e-01	-7.483032e-02	-7.167518e-02	2.001128e-02
		rp_sub-02_task-restingstate_acq-RL_bold_00001	130	-6.752413e-02	1.286606e-01	1.689529e-01	-4.646714e-02	-7.928711e-02	1.375317e-02
		rp_sub-02_task-restingstate_acq-RL_bold_00001	131	6.876333e-02	1.070345e-01	1.678255e-01	-5.207832e-02	-5.596069e-02	3.113169e-02
		rp_sub-02_task-restingstate_acq-RL_bold_00001	132	-4.907743e-02	1.056778e-01	1.591748e-01	-3.978992e-02	-7.688311e-02	2.332806e-02
		rp_sub-02_task-restingstate_acq-RL_bold_00001	133	6.875795e-02	7.371217e-02	1.511022e-01	-3.513587e-02	-5.424370e-02	3.505726e-02
		rp_sub-02_task-restingstate_acq-RL_bold_00001	134	-9.845588e-02	8.717177e-02	1.961341e-01	-7.889040e-02	-9.030510e-02	-3.351320e-02
		rp_sub-02_task-restingstate_acq-RL_bold_00001	135	9.437133e-02	8.802673e-02	1.460413e-01	-4.962320e-02	-8.541291e-02	-2.590139e-02
		rp_sub-02_task-restingstate_acq-RL_bold_00001	136	-9.942609e-02	1.054775e-01	2.009009e-01	-5.351592e-02	-7.975407e-02	-7.308842e-03
		rp_sub-02_task-restingstate_acq-RL_bold_00001	137	1.332917e-02	1.188985e-01	1.736906e-01	-4.048441e-02	-6.963391e-02	2.370784e-03
		rp_sub-02_task-restingstate_acq-RL_bold_00001	138	-2.342925e-02	1.329463e-01	1.750929e-01	-3.508602e-02	-7.851359e-02	-3.560705e-02
		rp_sub-02_task-restingstate_acq-RL_bold_00001	139	-2.635605e-02	1.216287e-01	1.248057e-01	-2.459022e-02	-6.778267e-02	-2.929821e-02
		rp_sub-02_task-restingstate_acq-RL_bold_00001	140	-7.492336e-02	8.484043e-02	1.696466e-01	-6.546242e-02	-8.957594e-02	-4.241064e-02
		rp_sub-02_task-restingstate_acq-RL_bold_00001	141	3.437232e-02	9.133514e-02	1.721906e-01	-5.315306e-02	-7.522668e-02	1.015889e-02
		rp_sub-02_task-restingstate_acq-RL_bold_00001	142	-7.682264e-02	1.094277e-01	1.614443e-01	-4.467225e-02	-9.802163e-02	-3.602085e-02
		rp_sub-02_task-restingstate_acq-RL_bold_00001	143	-1.846316e-02	1.766874e-01	1.493669e-01	-3.455304e-02	-8.561090e-02	-3.305965e-02
		rp_sub-02_task-restingstate_acq-RL_bold_00001	144	-3.108654e-02	1.152535e-01	1.867511e-01	-5.385963e-02	-1.026291e-01	-4.135349e-02
		rp_sub-02_task-restingstate_acq-RL_bold_00001	145	-5.600702e-02	1.449342e-01	1.824140e-01	-5.806319e-02	-8.795240e-02	-5.253935e-03
		rp_sub-02_task-restingstate_acq-RL_bold_00001	146	-1.799083e-02	1.375675e-01	1.846998e-01	-4.893544e-02	-1.042367e-01	-2.527532e-02
		rp_sub-02_task-restingstate_acq-RL_bold_00001	147	-3.336971e-02	1.462620e-01	1.497317e-01	-3.906907e-02	-9.769693e-02	-4.043385e-02
		rp_sub-02_task-restingstate_acq-RL_bold_00001	148	6.943623e-03	1.077226e-01	1.793158e-01	-6.022161e-02	-7.633002e-02	-2.701335e-02
		rp_sub-02_task-restingstate_acq-RL_bold_00001	149	-4.561628e-02	1.222491e-01	1.929022e-01	-5.775336e-02	-1.010961e-01	-1.042012e-02
		rp_sub-02_task-restingstate_acq-RL_bold_00001	150	6.234716e-02	8.618206e-02	1.924729e-01	-7.670578e-02	-7.399805e-02	-6.826527e-03
		rp_sub-02_task-restingstate_acq-RL_bold_00001	151	-7.131087e-02	1.541251e-01	1.994493e-01	-5.585407e-02	-9.183126e-02	-5.495240e-04
		rp_sub-02_task-restingstate_acq-RL_bold_00001	152	2.395024e-02	9.461967e-02	1.934981e-01	-6.686607e-02	-7.727717e-02	-1.707287e-02
		rp_sub-02_task-restingstate_acq-RL_bold_00001	153	-3.607187e-02	1.185584e-01	1.867015e-01	-4.695290e-02	-8.533732e-02	4.961106e-03
		rp_sub-02_task-restingstate_acq-RL_bold_00001	154	6.523150e-03	1.354628e-01	1.967577e-01	-4.663028e-02	-9.971803e-02	5.509463e-03
		rp_sub-02_task-restingstate_acq-RL_bold_00001	155	-3.455890e-02	1.216933e-01	2.331204e-01	-4.327578e-02	-9.197874e-02	1.806126e-02
		rp_sub-02_task-restingstate_acq-RL_bold_00001	156	4.297336e-03	1.298864e-01	1.986130e-01	-4.407075e-02	-7.422705e-02	1.268104e-02
		rp_sub-02_task-restingstate_acq-RL_bold_00001	157	1.095729e-02	1.205480e-01	2.176800e-01	-5.611537e-02	-8.058136e-02	2.268942e-02
		rp_sub-02_task-restingstate_acq-RL_bold_00001	158	-4.487993e-02	1.124924e-01	1.961834e-01	-4.751694e-02	-8.247722e-02	7.797668e-03
		rp_sub-02_task-restingstate_acq-RL_bold_00001	159	6.637535e-02	8.912595e-02	2.154120e-01	-3.536241e-02	-8.621601e-02	1.864488e-02
		rp_sub-02_task-restingstate_acq-RL_bold_00001	160	-5.217843e-02	1.332753e-01	2.418115e-01	-5.226249e-02	-9.872318e-02	1.346748e-02
		rp_sub-02_task-restingstate_acq-RL_bold_00001	161	4.493210e-02	1.336510e-01	2.066384e-01	-4.625407e-02	-7.965020e-02	1.386523e-02
		rp_sub-02_task-restingstate_acq-RL_bold_00001	162	7.540150e-03	1.002673e-01	2.163251e-01	-5.640075e-02	-9.490238e-02	2.347626e-02
		rp_sub-02_task-restingstate_acq-RL_bold_00001	163	-5.107739e-03	1.317627e-01	1.801281e-01	-2.078874e-02	-7.719703e-02	2.396998e-03
		rp_sub-02_task-restingstate_acq-RL_bold_00001	164	-2.261007e-02	1.171704e-01	1.716678e-01	-3.016866e-02	-8.789821e-02	-1.724835e-02
		rp_sub-02_task-restingstate_acq-RL_bold_00001	165	-8.147118e-02	1.281146e-01	2.093676e-01	-4.380549e-02	-1.056839e-01	-5.112999e-02
		rp_sub-02_task-restingstate_acq-RL_bold_00001	166	-4.859422e-03	1.473913e-01	2.099421e-01	-7.559631e-02	-1.043239e-01	-1.872340e-02
		rp_sub-02_task-restingstate_acq-RL_bold_00001	167	-2.786426e-02	1.382920e-01	2.032139e-01	-3.628926e-02	-8.982361e-02	-4.087654e-02
		rp_sub-02_task-restingstate_acq-RL_bold_00001	168	-2.005407e-02	1.602129e-01	2.204326e-01	-9.059479e-02	-1.071985e-01	-1.358950e-02
		rp_sub-02_task-restingstate_acq-RL_bold_00001	169	4.474307e-03	1.333105e-01	-7.527887e-02	1.112829e-01	6.927247e-02	7.201624e-03
		rp_sub-02_task-restingstate_acq-RL_bold_00001	170	-3.191320e-02	1.165473e-01	-5.336496e-02	7.511124e-02	3.879149e-02	2.554344e-02
		rp_sub-02_task-restingstate_acq-RL_bold_00001	171	5.436877e-02	1.480770e-01	-7.344914e-02	1.217985e-01	6.434073e-02	4.467792e-02
		rp_sub-02_task-restingstate_acq-RL_bold_00001	172	3.468261e-03	8.577140e-02	1.467858e-01	-8.467030e-02	-3.640092e-02	4.228221e-02
		rp_sub-02_task-restingstate_acq-RL_bold_00001	173	1.967335e-02	1.500989e-01	1.231959e-01	-5.430774e-02	-3.909516e-02	4.420933e-02
		rp_sub-02_task-restingstate_acq-RL_bold_00001	174	1.643596e-02	7.498737e-02	1.555766e-01	-6.647223e-02	-3.026899e-02	3.818964e-02
		rp_sub-02_task-restingstate_acq-RL_bold_00001	175	1.401089e-02	1.509501e-01	1.316221e-01	-6.200079e-02	-4.797602e-02	4.214801e-02
		rp_sub-02_task-restingstate_acq-RL_bold_00001	176	-2.266761e-02	1.077643e-01	1.267022e-01	-6.355842e-02	-6.265060e-02	7.828541e-03
		rp_sub-02_task-restingstate_acq-RL_bold_00001	177	-5.365956e-02	1.218003e-01	1.160454e-01	-3.817778e-02	-5.028452e-02	5.235249e-03
		rp_sub-02_task-restingstate_acq-RL_bold_00001	178	-2.417728e-02	1.305693e-01	1.073974e-01	-4.190632e-02	-5.765738e-02	8.642019e-03
		rp_sub-02_task-restingstate_acq-RL_bold_00001	179	-5.126273e-02	1.001633e-01	1.434275e-01	-5.557137e-02	-5.358613e-02	8.494022e-04
		rp_sub-02_task-restingstate_acq-RL_bold_00001	180	-6.221554e-02	1.608492e-01	1.227386e-01	-4.960194e-02	-5.141500e-02	-9.104672e-03
		rp_sub-02_task-restingstate_acq-RL_bold_00001	181	-9.191181e-03	1.333877e-01	1.418225e-01	-6.230600e-02	-4.551512e-02	3.557760e-03
		rp_sub-02_task-restingstate_acq-RL_bold_00001	182	-8.030049e-02	1.351437e-01	1.417723e-01	-7.183728e-02	-3.828684e-02	2.473781e-02
		rp_sub-02_task-restingstate_acq-RL_bold_00001	183	5.475012e-02	6.065009e-02	1.576296e-01	-6.016201e-02	-4.511315e-02	5.265451e-02
		rp_sub-02_task-restingstate_acq-RL_bold_00001	184	-4.862129e-02	1.274634e-01	1.757764e-01	-5.189834e-02	-4.098367e-02	5.127859e-02
		rp_sub-02_task-restingstate_acq-RL_bold_00001	185	-3.027830e-02	9.335502e-02	1.838582e-01	-7.386063e-02	-4.261760e-02	-8.239257e-03
		rp_sub-02_task-restingstate_acq-RL_bold_00001	186	9.587437e-02	1.169992e-01	1.790657e-01	-9.558942e-02	-4.079067e-02	-3.785442e-04
		rp_sub-02_task-restingstate_acq-RL_bold_00001	187	-1.119177e-01	1.195860e-01	1.499247e-01	-4.953714e-02	-6.142130e-02	-2.745926e-03
		rp_sub-02_task-restingstate_acq-RL_bold_00001	188	-2.351302e-02	1.475355e-01	1.727277e-01	-5.831327e-02	-5.070703e-02	1.953733e-02
		rp_sub-02_task-restingstate_acq-RL_bold_00001	189	-4.584126e-02	1.171371e-01	1.740674e-01	-5.210999e-02	-5.190216e-02	-1.987501e-02
		rp_sub-02_task-restingstate_acq-RL_bold_00001	190	3.810225e-02	1.295888e-01	1.554916e-01	-1.139094e-01	-1.473962e-02	4.399616e-02
		rp_sub-02_task-restingstate_acq-RL_bold_00001	191	1.578321e-01	3.777843e-01	-7.759694e-01	-1.362179e-01	6.040493e-02	4.042670e-01
		rp_sub-02_task-restingstate_acq-RL_bold_00001	192	1.955080e-01	7.331007e-01	-1.251513e+00	-2.797662e-01	3.430558e-01	-2.166680e-01
		rp_sub-02_task-restingstate_acq-RL_bold_00001	193	1.868011e-02	2.525478e-01	-4.063955e-01	-1.513646e-01	1.609252e-01	-1.907718e-01
		rp_sub-02_task-restingstate_acq-RL_bold_00001	194	-3.876133e-02	4.529343e-02	7.990404e-02	1.344446e-01	1.047694e-01	-8.488862e-02
		rp_sub-02_task-restingstate_acq-RL_bold_00001	195	3.719017e-02	6.245485e-02	3.037251e-02	9.380302e-02	1.084203e-01	-1.145440e-01
		rp_sub-02_task-restingstate_acq-RL_bold_00001	196	7.776373e-02	7.711482e-02	7.802173e-03	1.060902e-01	9.223609e-02	-9.012022e-02
		rp_sub-02_task-restingstate_acq-RL_bold_00001	197	-5.813729e-02	6.742990e-03	2.987297e-02	7.101376e-02	8.668245e-02	-1.198853e-02
		rp_sub-02_task-restingstate_acq-RL_bold_00001	198	5.971707e-05	1.108207e-01	1.973195e-02	6.066533e-03	6.825239e-02	-1.103655e-02
		rp_sub-02_task-restingstate_acq-RL_bold_00001	199	-1.009782e-02	-7.379318e-03	7.561659e-03	-2.620344e-02	6.449006e-02	-4.321342e-02
		rp_sub-02_task-restingstate_acq-RL_bold_00001	200	3.055794e-02	6.686332e-02	6.411138e-02	-7.060955e-02	5.428835e-02	2.413515e-02
		rp_sub-02_task-restingstate_acq-RL_bold_00001	201	-5.271518e-03	5.681214e-02	7.777109e-02	-1.178938e-01	2.867043e-02	8.557330e-02
		rp_sub-02_task-restingstate_acq-RL_bold_00001	202	8.694159e-03	2.346894e-02	2.102430e-01	5.613853e-02	1.200693e-01	8.052819e-03
		rp_sub-02_task-restingstate_acq-RL_bold_00001	203	4.583383e-02	4.425097e-02	2.466953e-01	3.878696e-02	1.091143e-01	6.300850e-02
		rp_sub-02_task-restingstate_acq-RL_bold_00001	204	-5.290627e-02	2.293152e-02	2.936426e-01	-1.240232e-02	7.837675e-02	2.429114e-02
		rp_sub-02_task-restingstate_acq-RL_bold_00001	205	-1.429981e-02	5.826196e-02	3.511138e-01	1.394437e-02	7.542223e-02	3.266651e-02
		rp_sub-02_task-restingstate_acq-RL_bold_00001	206	3.700088e-02	1.467515e-02	1.673518e-01	7.784681e-02	1.742684e-01	-2.861855e-03
		rp_sub-02_task-restingstate_acq-RL_bold_00001	207	-4.367401e-02	7.171848e-02	2.812914e-01	7.876517e-02	1.244870e-01	-3.990288e-02
		rp_sub-02_task-restingstate_acq-RL_bold_00001	208	-9.832919e-04	8.459579e-02	3.854918e-01	1.398406e-01	9.269237e-02	-4.745529e-02
		rp_sub-02_task-restingstate_acq-RL_bold_00001	209	3.350358e-02	3.954314e-02	8.324471e-02	5.983296e-02	1.729209e-01	-5.508112e-03
		rp_sub-02_task-restingstate_acq-RL_bold_00001	210	4.079749e-02	1.470558e-01	1.396045e-01	6.442895e-03	1.230411e-01	-7.237512e-03
		rp_sub-02_task-restingstate_acq-RL_bold_00001	211	-1.030141e-02	9.699960e-02	1.044741e-01	5.669910e-02	1.002775e-01	-3.679404e-02
		rp_sub-02_task-restingstate_acq-RL_bold_00001	212	-1.400091e-01	2.817468e-01	-4.038485e-01	5.806162e-02	5.206138e-02	6.387236e-02
		rp_sub-02_task-restingstate_acq-RL_bold_00001	213	6.414393e-02	5.831946e-02	1.508005e-01	3.130825e-02	1.189246e-01	7.653564e-02
		rp_sub-02_task-restingstate_acq-RL_bold_00001	214	-4.301911e-02	4.688493e-02	3.235296e-01	5.352547e-02	4.113139e-02	1.061682e-01
		rp_sub-02_task-restingstate_acq-RL_bold_00001	215	-6.091807e-02	5.936722e-02	1.974492e-01	3.799850e-02	1.356975e-01	-9.345465e-02
		rp_sub-02_task-restingstate_acq-RL_bold_00001	216	-8.545077e-02	8.510200e-02	2.379600e-01	5.193946e-02	8.509221e-02	-3.940888e-02
		rp_sub-02_task-restingstate_acq-RL_bold_00001	217	-2.047365e-01	1.139335e-01	2.499769e-01	3.998500e-02	2.848380e-02	4.101110e-02
		rp_sub-02_task-restingstate_acq-RL_bold_00001	218	-9.485864e-02	6.572250e-02	2.846173e-01	1.469330e-02	9.399828e-03	8.606643e-02
		rp_sub-02_task-restingstate_acq-RL_bold_00001	219	-3.626226e-02	6.836286e-02	2.359552e-01	1.251551e-01	1.139543e-01	-9.186360e-02
		rp_sub-02_task-restingstate_acq-RL_bold_00001	220	-2.869313e-01	1.830491e-01	3.192475e-01	1.540420e-01	2.319057e-03	4.420684e-02
		rp_sub-02_task-restingstate_acq-RL_bold_00001	221	-3.022809e-02	4.243568e-02	3.150507e-01	6.635298e-02	1.000449e-01	-1.491660e-01
		rp_sub-02_task-restingstate_acq-RL_bold_00001	222	-1.491221e-01	1.317675e-01	2.340382e-01	7.762931e-02	1.263748e-01	-1.242738e-01
		rp_sub-02_task-restingstate_acq-RL_bold_00001	223	1.022702e-02	5.816666e-02	2.823231e-01	7.903736e-02	1.317892e-01	-1.287056e-01
		rp_sub-02_task-restingstate_acq-RL_bold_00001	224	-7.276362e-02	9.194690e-02	3.288688e-01	1.022919e-01	1.322884e-01	-2.893172e-02
		rp_sub-02_task-restingstate_acq-RL_bold_00001	225	-1.843685e-02	1.333340e-01	3.472630e-01	1.277197e-01	1.194786e-01	-3.489003e-03
		rp_sub-02_task-restingstate_acq-RL_bold_00001	226	-9.808170e-02	7.863377e-02	3.328423e-01	1.252304e-01	5.121417e-02	-9.911439e-02
		rp_sub-02_task-restingstate_acq-RL_bold_00001	227	-6.958311e-02	1.462228e-01	2.897890e-01	6.793382e-02	1.092515e-01	-1.429803e-01
		rp_sub-02_task-restingstate_acq-RL_bold_00001	228	-7.533136e-02	9.319709e-02	2.923462e-01	5.969079e-02	1.344592e-01	-9.651079e-02
		rp_sub-02_task-restingstate_acq-RL_bold_00001	229	4.497283e-02	7.411708e-02	3.127810e-01	4.339765e-02	2.183119e-01	-8.706554e-02
		rp_sub-02_task-restingstate_acq-RL_bold_00001	230	1.539193e-02	2.345412e-02	3.645512e-01	1.863404e-02	1.895556e-01	-1.955556e-01
		rp_sub-02_task-restingstate_acq-RL_bold_00001	231	-7.987987e-02	2.504735e-01	-9.349020e-02	1.175274e-01	2.030263e-01	-8.892354e-02
		rp_sub-02_task-restingstate_acq-RL_bold_00001	232	-2.318072e-03	1.002411e-01	-3.411592e-01	9.172320e-02	2.483680e-01	1.149584e-01
		rp_sub-02_task-restingstate_acq-RL_bold_00001	233	-6.253543e-02	1.030992e-01	2.617597e-02	7.358352e-02	1.444287e-01	-2.799169e-02
		rp_sub-02_task-restingstate_acq-RL_bold_00001	234	-1.540217e-02	-1.377034e-02	3.442907e-02	9.287055e-02	1.283292e-01	-1.149710e-01
		rp_sub-02_task-restingstate_acq-RL_bold_00001	235	-4.032442e-03	5.105403e-02	1.768858e-01	7.359966e-02	1.754329e-01	-1.567150e-01
		rp_sub-02_task-restingstate_acq-RL_bold_00001	236	-2.924431e-01	1.537419e-01	-1.402190e-01	1.085286e-01	1.027177e-01	-1.356472e-01
		rp_sub-02_task-restingstate_acq-RL_bold_00001	237	-3.984031e-02	6.806949e-02	9.218758e-02	9.363071e-02	1.479607e-01	-6.804642e-02
		rp_sub-02_task-restingstate_acq-RL_bold_00001	238	8.950792e-03	-3.902747e-03	1.975750e-01	6.822945e-03	1.095277e-01	-1.346965e-01
		rp_sub-02_task-restingstate_acq-RL_bold_00001	239	-1.947561e-01	1.279407e-01	6.839622e-02	5.554352e-02	9.074463e-02	-1.324857e-01
		rp_sub-02_task-restingstate_acq-RL_bold_00001	240	-4.364888e-02	2.739012e-02	1.320866e-01	5.744888e-02	1.076386e-01	-1.532311e-01
		rp_sub-02_task-restingstate_acq-RL_bold_00001	241	-8.636531e-02	6.883307e-02	1.803297e-02	1.144846e-01	1.054096e-01	-9.978234e-02
		rp_sub-02_task-restingstate_acq-RL_bold_00001	242	-4.617524e-02	2.189662e-02	2.742577e-01	8.780891e-02	1.928204e-01	-6.610494e-02
		rp_sub-02_task-restingstate_acq-RL_bold_00001	243	-1.018494e-01	9.112906e-02	1.749088e-01	6.909370e-02	1.749822e-01	-8.881198e-02
		rp_sub-02_task-restingstate_acq-RL_bold_00001	244	-6.222197e-02	6.452974e-02	1.979696e-02	1.016714e-01	2.222178e-01	-5.035463e-02
		rp_sub-02_task-restingstate_acq-RL_bold_00001	245	-8.899427e-02	9.063441e-02	3.697982e-01	3.429003e-02	5.216595e-02	-2.411437e-01
		rp_sub-02_task-restingstate_acq-RL_bold_00001	246	-1.376351e-01	1.422508e-01	2.825493e-01	7.311769e-02	1.048590e-01	-1.622051e-01
		rp_sub-02_task-restingstate_acq-RL_bold_00001	247	-4.955976e-02	1.369508e-01	1.212821e-01	1.618678e-01	8.723866e-02	-1.035346e-01
		rp_sub-02_task-restingstate_acq-RL_bold_00001	248	-9.192464e-02	3.395074e-02	6.597594e-02	1.846268e-01	9.188226e-02	-1.565457e-01
		rp_sub-02_task-restingstate_acq-RL_bold_00001	249	-1.246003e-01	1.363008e-01	6.847817e-02	3.168899e-02	1.828859e-01	-3.990291e-02
		rp_sub-02_task-restingstate_acq-RL_bold_00001	250	9.202503e-02	-9.345809e-02	5.349398e-01	-6.623570e-02	2.129480e-01	-1.565484e-01
		rp_sub-03_task-restingstate_acq-RL_bold_00001	1	0.000000e+00	0.000000e+00	0.000000e+00	0.000000e+00	0.000000e+00	0.000000e+00
		rp_sub-03_task-restingstate_acq-RL_bold_00001	2	-1.191633e-02	2.214055e-02	-1.892693e-03	8.432292e-03	-1.312204e-02	-3.900894e-03
		rp_sub-03_task-restingstate_acq-RL_bold_00001	3	-2.864089e-02	1.422571e-02	3.636367e-02	-1.107472e-02	-1.684266e-02	-5.354927e-03
		rp_sub-03_task-restingstate_acq-RL_bold_00001	4	4.746752e-03	5.852186e-02	2.498442e-02	9.969216e-03	-2.099113e-02	7.613833e-03
		rp_sub-03_task-restingstate_acq-RL_bold_00001	5	-8.885635e-03	1.772437e-02	3.818042e-02	5.473349e-03	-8.563523e-03	6.110279e-03
		rp_sub-03_task-restingstate_acq-RL_bold_00001	6	-6.992380e-03	1.745358e-02	2.655208e-02	-1.261068e-02	-2.898553e-02	-1.240770e-02
		rp_sub-03_task-restingstate_acq-RL_bold_00001	7	-1.776775e-02	4.408930e-02	2.548791e-02	-1.193021e-02	-1.398698e-02	2.385090e-03
		rp_sub-03_task-restingstate_acq-RL_bold_00001	8	-3.146877e-02	5.216209e-02	3.143477e-02	-8.369335e-04	-1.643752e-02	-2.865159e-03
		rp_sub-03_task-restingstate_acq-RL_bold_00001	9	1.349892e-02	3.676408e-02	3.367773e-02	-3.639274e-03	-2.231065e-02	2.312482e-03
		rp_sub-03_task-restingstate_acq-RL_bold_00001	10	-2.643074e-02	2.432889e-02	3.004113e-02	1.175062e-02	-2.044487e-02	1.229043e-02
		rp_sub-03_task-restingstate_acq-RL_bold_00001	11	-4.534426e-02	1.700079e-02	5.275764e-02	-1.059161e-02	-2.270299e-02	-1.357802e-03
		rp_sub-03_task-restingstate_acq-RL_bold_00001	12	-7.958596e-04	5.731539e-02	5.303455e-02	3.800815e-03	-2.634194e-02	1.255034e-02
		rp_sub-03_task-restingstate_acq-RL_bold_00001	13	-3.786760e-02	4.803849e-02	6.104395e-02	2.481965e-03	-3.058047e-02	8.973134e-03
		rp_sub-03_task-restingstate_acq-RL_bold_00001	14	1.658736e-02	3.440343e-02	6.685830e-02	-1.765114e-02	-3.144814e-02	7.388916e-03
		rp_sub-03_task-restingstate_acq-RL_bold_00001	15	-1.507862e-02	4.838740e-02	4.438676e-02	1.309237e-02	-3.058439e-02	4.834893e-03
		rp_sub-03_task-restingstate_acq-RL_bold_00001	16	-1.945147e-02	3.081592e-02	5.727129e-02	-3.386791e-03	-3.283831e-02	8.190711e-03
		rp_sub-03_task-restingstate_acq-RL_bold_00001	17	1.019810e-02	3.656927e-02	5.499206e-02	4.193533e-03	-2.905375e-02	2.254229e-02
		rp_sub-03_task-restingstate_acq-RL_bold_00001	18	-5.318898e-02	4.175984e-02	5.357622e-02	3.041647e-03	-4.049430e-02	-2.230934e-03
		rp_sub-03_task-restingstate_acq-RL_bold_00001	19	4.936732e-02	2.962664e-02	7.391794e-02	-2.572509e-02	-3.463950e-02	7.488208e-03
		rp_sub-03_task-restingstate_acq-RL_bold_00001	20	-3.951436e-02	3.176954e-02	6.489078e-02	8.565748e-03	-4.086740e-02	2.419609e-02
		rp_sub-03_task-restingstate_acq-RL_bold_00001	21	-2.246963e-02	7.288563e-02	7.896379e-02	6.654450e-03	-1.978848e-02	1.872113e-02
		rp_sub-03_task-restingstate_acq-RL_bold_00001	22	-3.320492e-04	6.040046e-02	7.866962e-02	-4.115692e-03	-4.863060e-02	4.717197e-03
		rp_sub-03_task-restingstate_acq-RL_bold_00001	23	-1.925712e-02	4.056890e-02	7.444635e-02	1.729864e-02	-3.726168e-02	1.968739e-02
		rp_sub-03_task-restingstate_acq-RL_bold_00001	24	-2.733713e-02	3.864734e-02	9.561042e-02	-3.260541e-03	-4.712411e-02	1.011036e-02
		rp_sub-03_task-restingstate_acq-RL_bold_00001	25	-1.231102e-02	8.102911e-02	7.672564e-02	3.213695e-03	-4.462039e-02	1.250680e-02
		rp_sub-03_task-restingstate_acq-RL_bold_00001	26	-2.614958e-02	4.071151e-02	8.350433e-02	-2.721652e-05	-5.324104e-02	7.230636e-03
		rp_sub-03_task-restingstate_acq-RL_bold_00001	27	-1.315736e-02	3.580291e-02	9.159268e-02	-1.894187e-02	-4.447729e-02	2.258214e-02
		rp_sub-03_task-restingstate_acq-RL_bold_00001	28	-2.898415e-02	5.474106e-02	9.778965e-02	8.003016e-03	-5.630426e-02	2.188062e-02
		rp_sub-03_task-restingstate_acq-RL_bold_00001	29	-2.868378e-02	4.388637e-02	1.086845e-01	-6.341527e-03	-4.194361e-02	2.402461e-02
		rp_sub-03_task-restingstate_acq-RL_bold_00001	30	1.678024e-02	4.552493e-02	8.998590e-02	-6.501873e-03	-3.696468e-02	4.131684e-02
		rp_sub-03_task-restingstate_acq-RL_bold_00001	31	-5.801061e-02	7.965644e-02	1.058698e-01	9.172241e-03	-5.616148e-02	1.385386e-02
		rp_sub-03_task-restingstate_acq-RL_bold_00001	32	1.102511e-03	4.574519e-02	1.186302e-01	-1.853447e-02	-5.864630e-02	1.946977e-02
		rp_sub-03_task-restingstate_acq-RL_bold_00001	33	-3.425197e-02	5.206362e-02	1.124907e-01	5.076755e-03	-5.429537e-02	2.634515e-02
		rp_sub-03_task-restingstate_acq-RL_bold_00001	34	-5.763743e-02	7.123231e-02	1.204623e-01	1.537881e-05	-5.730282e-02	1.901460e-02
		rp_sub-03_task-restingstate_acq-RL_bold_00001	35	-7.243709e-04	6.817211e-02	1.246567e-01	4.553662e-03	-5.291650e-02	3.375293e-02
		rp_sub-03_task-restingstate_acq-RL_bold_00001	36	-9.313624e-02	5.121251e-02	1.293363e-01	1.187085e-02	-5.227916e-02	2.877574e-02
		rp_sub-03_task-restingstate_acq-RL_bold_00001	37	-1.277933e-02	3.653045e-02	1.442544e-01	-2.658479e-03	-6.553651e-02	1.828247e-02
		rp_sub-03_task-restingstate_acq-RL_bold_00001	38	-2.078229e-02	6.860798e-02	1.338180e-01	7.792498e-03	-5.785602e-02	2.765883e-02
		rp_sub-03_task-restingstate_acq-RL_bold_00001	39	-6.314368e-02	6.064473e-02	1.516060e-01	1.414095e-02	-5.817993e-02	3.183157e-02
		rp_sub-03_task-restingstate_acq-RL_bold_00001	40	1.493122e-02	7.101462e-02	1.453664e-01	-3.462445e-03	-7.324440e-02	1.082874e-02
		rp_sub-03_task-restingstate_acq-RL_bold_00001	41	-3.838555e-02	3.405804e-02	1.330645e-01	1.297161e-02	-5.564928e-02	4.477026e-02
		rp_sub-03_task-restingstate_acq-RL_bold_00001	42	-6.012712e-02	9.846635e-02	1.498765e-01	6.163826e-03	-7.717422e-02	2.741028e-02
		rp_sub-03_task-restingstate_acq-RL_bold_00001	43	-3.876928e-03	6.752481e-02	1.367281e-01	1.175965e-02	-7.117007e-02	2.003537e-02
		rp_sub-03_task-restingstate_acq-RL_bold_00001	44	-4.743073e-02	5.292134e-02	1.444142e-01	5.377214e-03	-7.475815e-02	1.861491e-02
		rp_sub-03_task-restingstate_acq-RL_bold_00001	45	-3.652480e-02	4.120401e-02	1.609232e-01	-3.745949e-03	-7.972001e-02	1.287116e-02
		rp_sub-03_task-restingstate_acq-RL_bold_00001	46	3.035990e-02	5.754664e-02	1.498345e-01	-4.320077e-03	-5.911029e-02	4.152465e-02
		rp_sub-03_task-restingstate_acq-RL_bold_00001	47	-8.262715e-02	7.628193e-02	1.644500e-01	1.795273e-02	-8.957389e-02	2.190644e-02
		rp_sub-03_task-restingstate_acq-RL_bold_00001	48	1.139749e-02	6.402834e-02	1.934936e-01	-3.528466e-03	-8.388261e-02	2.578478e-02
		rp_sub-03_task-restingstate_acq-RL_bold_00001	49	-3.477232e-02	7.487571e-02	1.663916e-01	3.814319e-03	-8.093835e-02	3.965993e-02
		rp_sub-03_task-restingstate_acq-RL_bold_00001	50	-4.814057e-02	9.555955e-02	1.850818e-01	8.662779e-03	-7.940086e-02	3.116434e-02
		rp_sub-03_task-restingstate_acq-RL_bold_00001	51	-9.750164e-03	6.107140e-02	1.740384e-01	1.085852e-02	-9.406319e-02	2.290051e-02
		rp_sub-03_task-restingstate_acq-RL_bold_00001	52	-3.374864e-02	5.202527e-02	1.755261e-01	3.390401e-03	-7.702749e-02	3.926677e-02
		rp_sub-03_task-restingstate_acq-RL_bold_00001	53	-7.668365e-02	8.649092e-02	1.881456e-01	7.537500e-03	-9.131869e-02	3.075051e-02
		rp_sub-03_task-restingstate_acq-RL_bold_00001	54	-2.044814e-02	5.531015e-02	1.832365e-01	1.034657e-02	-8.987308e-02	3.319060e-02
		rp_sub-03_task-restingstate_acq-RL_bold_00001	55	-3.322708e-02	7.294277e-02	1.845320e-01	1.378641e-02	-8.792882e-02	3.423223e-02
		rp_sub-03_task-restingstate_acq-RL_bold_00001	56	-2.952473e-02	5.824974e-02	2.026342e-01	7.453817e-03	-9.688931e-02	2.508014e-02
		rp_sub-03_task-restingstate_acq-RL_bold_00001	57	-2.434344e-02	5.047600e-02	1.965720e-01	3.921134e-03	-8.324097e-02	3.414071e-02
		rp_sub-03_task-restingstate_acq-RL_bold_00001	58	-2.190464e-02	6.975412e-02	1.896987e-01	1.143664e-02	-8.379688e-02	4.876779e-02
		rp_sub-03_task-restingstate_acq-RL_bold_00001	59	-6.547029e-02	6.596776e-02	2.057292e-01	6.858773e-03	-1.024748e-01	2.326377e-02
		rp_sub-03_task-restingstate_acq-RL_bold_00001	60	-5.313576e-03	5.123443e-02	1.714996e-01	1.975735e-02	-8.121363e-02	4.199009e-02
		rp_sub-03_task-restingstate_acq-RL_bold_00001	61	-3.785364e-02	5.490085e-02	2.008828e-01	9.681775e-03	-9.692670e-02	3.780503e-02
		rp_sub-03_task-restingstate_acq-RL_bold_00001	62	-5.518168e-02	5.676485e-02	2.031035e-01	7.285225e-04	-1.087212e-01	3.262541e-02
		rp_sub-03_task-restingstate_acq-RL_bold_00001	63	2.898266e-02	7.586022e-02	1.960790e-01	3.962972e-03	-8.304709e-02	4.687432e-02
		rp_sub-03_task-restingstate_acq-RL_bold_00001	64	-7.376780e-02	4.911317e-02	1.962215e-01	2.660405e-02	-1.039727e-01	3.997237e-02
		rp_sub-03_task-restingstate_acq-RL_bold_00001	65	-1.904781e-02	5.200792e-02	2.315762e-01	-3.833691e-03	-1.162662e-01	3.068390e-02
		rp_sub-03_task-restingstate_acq-RL_bold_00001	66	-1.898541e-02	6.435196e-02	2.003955e-01	2.082830e-02	-1.047344e-01	4.655317e-02
		rp_sub-03_task-restingstate_acq-RL_bold_00001	67	-5.878794e-02	5.417046e-02	2.244358e-01	-8.174549e-03	-1.135675e-01	4.447299e-02
		rp_sub-03_task-restingstate_acq-RL_bold_00001	68	-2.045524e-02	6.721257e-02	2.078981e-01	2.229957e-02	-1.075084e-01	4.341144e-02
		rp_sub-03_task-restingstate_acq-RL_bold_00001	69	-4.945846e-02	8.206899e-02	2.070666e-01	1.640708e-02	-1.096977e-01	3.525784e-02
		rp_sub-03_task-restingstate_acq-RL_bold_00001	70	-1.292835e-02	5.892556e-02	2.201371e-01	2.819607e-02	-1.170005e-01	3.962682e-02
		rp_sub-03_task-restingstate_acq-RL_bold_00001	71	-5.968228e-02	6.245159e-02	2.205007e-01	8.615914e-03	-1.157183e-01	4.201901e-02
		rp_sub-03_task-restingstate_acq-RL_bold_00001	72	-1.655154e-02	8.341709e-02	2.194454e-01	1.251762e-02	-1.021258e-01	6.219031e-02
		rp_sub-03_task-restingstate_acq-RL_bold_00001	73	-5.777625e-02	5.328265e-02	2.196127e-01	1.588543e-02	-1.255655e-01	3.892067e-02
		rp_sub-03_task-restingstate_acq-RL_bold_00001	74	-1.565226e-02	6.931033e-02	2.314525e-01	7.801839e-03	-1.200503e-01	3.799792e-02
		rp_sub-03_task-restingstate_acq-RL_bold_00001	75	-5.167164e-02	4.323909e-02	2.233670e-01	2.263140e-02	-1.247818e-01	4.796614e-02
		rp_sub-03_task-restingstate_acq-RL_bold_00001	76	-4.487318e-02	1.056755e-01	2.251231e-01	2.107353e-02	-1.058470e-01	5.148340e-02
		rp_sub-03_task-restingstate_acq-RL_bold_00001	77	-1.612318e-02	7.801848e-02	2.364270e-01	4.456674e-04	-1.297009e-01	3.547659e-02
		rp_sub-03_task-restingstate_acq-RL_bold_00001	78	-4.061484e-02	6.304791e-02	2.379795e-01	3.462239e-02	-1.310724e-01	5.343548e-02
		rp_sub-03_task-restingstate_acq-RL_bold_00001	79	-7.127701e-02	6.131046e-02	2.511541e-01	1.349364e-02	-1.253788e-01	4.142713e-02
		rp_sub-03_task-restingstate_acq-RL_bold_00001	80	1.107366e-02	7.260698e-02	2.260576e-01	1.136312e-02	-1.163701e-01	6.490235e-02
		rp_sub-03_task-restingstate_acq-RL_bold_00001	81	-4.956860e-02	5.621996e-02	2.241236e-01	2.552884e-02	-1.292299e-01	5.034689e-02
		rp_sub-03_task-restingstate_acq-RL_bold_00001	82	8.750069e-03	2.741090e-02	2.214270e-01	8.618271e-03	-1.332167e-01	5.758690e-02
		rp_sub-03_task-restingstate_acq-RL_bold_00001	83	-3.103303e-02	6.646451e-02	2.315947e-01	2.130892e-02	-1.307009e-01	4.622359e-02
		rp_sub-03_task-restingstate_acq-RL_bold_00001	84	-2.175713e-02	3.574712e-02	2.423542e-01	1.600803e-02	-1.507989e-01	4.617218e-02
		rp_sub-03_task-restingstate_acq-RL_bold_00001	85	-1.922813e-02	4.119510e-02	2.390981e-01	8.807110e-03	-1.234676e-01	6.187624e-02
		rp_sub-03_task-restingstate_acq-RL_bold_00001	86	-5.277818e-02	5.406820e-02	2.455161e-01	1.178537e-02	-1.406541e-01	5.598584e-02
		rp_sub-03_task-restingstate_acq-RL_bold_00001	87	-1.421657e-02	4.729867e-02	2.562679e-01	6.545010e-03	-1.439226e-01	4.993680e-02
		rp_sub-03_task-restingstate_acq-RL_bold_00001	88	-2.605450e-02	8.013527e-02	2.456657e-01	3.792406e-03	-1.326893e-01	4.875994e-02
		rp_sub-03_task-restingstate_acq-RL_bold_00001	89	-1.976794e-02	6.912842e-02	2.474281e-01	7.096937e-03	-1.530276e-01	3.990446e-02
		rp_sub-03_task-restingstate_acq-RL_bold_00001	90	-4.215963e-02	2.974570e-02	2.933756e-01	-1.216439e-02	-1.720603e-01	4.357466e-02
		rp_sub-03_task-restingstate_acq-RL_bold_00001	91	-2.492317e-02	2.562514e-02	2.621804e-01	1.303704e-02	-1.960111e-01	9.858430e-03
		rp_sub-03_task-restingstate_acq-RL_bold_00001	92	-9.131766e-02	1.101795e-01	2.529204e-01	1.750448e-02	-1.718721e-01	-1.179622e-03
		rp_sub-03_task-restingstate_acq-RL_bold_00001	93	-5.973519e-02	9.808141e-02	-1.173338e-01	-2.532789e-02	-2.453343e-01	-3.137138e-02
		rp_sub-03_task-restingstate_acq-RL_bold_00001	94	1.075984e-01	1.966684e-01	-3.889237e-01	2.726263e-01	1.778776e-01	3.648761e-02
		rp_sub-03_task-restingstate_acq-RL_bold_00001	95	-3.271783e-01	3.617872e-02	-1.575072e-01	1.608674e-01	2.514604e-01	2.364818e-03
		rp_sub-03_task-restingstate_acq-RL_bold_00001	96	1.680228e-01	1.321578e-01	-2.407175e-01	8.219744e-02	5.342736e-02	1.511382e-02
		rp_sub-03_task-restingstate_acq-RL_bold_00001	97	-1.759404e-01	1.122647e-01	-6.434786e-01	1.849979e-02	1.070542e-01	-5.187532e-02
		rp_sub-03_task-restingstate_acq-RL_bold_00001	98	-9.902733e-02	2.411571e-01	-4.549169e-01	1.495973e-01	1.057948e-01	-1.087019e-01
		rp_sub-03_task-restingstate_acq-RL_bold_00001	99	-1.103300e-01	-3.969699e-03	1.173788e-02	1.791282e-02	-4.027394e-02	-1.195271e-01
		rp_sub-03_task-restingstate_acq-RL_bold_00001	100	-9.742186e-02	1.134758e-02	-1.069049e-01	3.978199e-02	-2.844701e-02	-1.348640e-01
		rp_sub-03_task-restingstate_acq-RL_bold_00001	101	-7.942261e-02	-2.141720e-02	-1.457163e-01	5.475504e-02	4.217473e-03	-1.378726e-01
		rp_sub-03_task-restingstate_acq-RL_bold_00001	102	-1.116230e-01	1.645188e-03	-1.957796e-01	5.967345e-02	1.507401e-02	-1.491009e-01
		rp_sub-03_task-restingstate_acq-RL_bold_00001	103	-9.216302e-02	-2.100220e-02	-2.086495e-01	4.133016e-02	3.593227e-02	-1.539358e-01
		rp_sub-03_task-restingstate_acq-RL_bold_00001	104	-1.092886e-01	-6.425974e-03	7.867303e-02	3.885701e-02	-9.308587e-03	-3.952206e-02
		rp_sub-03_task-restingstate_acq-RL_bold_00001	105	-1.701002e-01	-2.003468e-02	5.292599e-02	3.856764e-02	-2.307925e-02	-6.516819e-02
		rp_sub-03_task-restingstate_acq-RL_bold_00001	106	-2.217888e-02	-2.074626e-02	1.927588e-02	1.649024e-02	-1.457212e-02	-3.376429e-02
		rp_sub-03_task-restingstate_acq-RL_bold_00001	107	-1.706476e-01	-4.673717e-02	3.400143e-02	1.450288e-02	-4.278460e-02	-3.812161e-02
		rp_sub-03_task-restingstate_acq-RL_bold_00001	108	-5.072289e-02	-5.496101e-02	1.186434e-01	-2.261560e-02	-6.446428e-02	-5.039383e-02
		rp_sub-03_task-restingstate_acq-RL_bold_00001	109	-9.642905e-02	-4.864269e-02	2.187108e-01	-1.936225e-04	-7.854798e-02	-3.168329e-02
		rp_sub-03_task-restingstate_acq-RL_bold_00001	110	-1.273804e-01	-9.498098e-03	3.297482e-01	-8.579484e-03	-1.131369e-01	-3.537346e-02
		rp_sub-03_task-restingstate_acq-RL_bold_00001	111	-8.444776e-02	-1.342162e-02	4.325072e-01	-3.260344e-02	-1.508062e-01	-3.393143e-02
		rp_sub-03_task-restingstate_acq-RL_bold_00001	112	-8.296868e-02	-3.956995e-02	5.385246e-01	-2.867859e-02	-2.057300e-01	-3.547891e-02
		rp_sub-03_task-restingstate_acq-RL_bold_00001	113	-1.111849e-01	-6.852107e-03	1.812254e-01	6.705242e-03	-4.020373e-02	-6.448887e-02
		rp_sub-03_task-restingstate_acq-RL_bold_00001	114	-4.659971e-02	-1.763852e-02	2.244559e-01	-2.259786e-02	-4.614587e-02	-4.534650e-02
		rp_sub-03_task-restingstate_acq-RL_bold_00001	115	-1.416384e-01	8.317556e-03	2.955192e-01	6.410582e-04	-8.021473e-02	-7.324984e-02
		rp_sub-03_task-restingstate_acq-RL_bold_00001	116	-4.304717e-02	-1.844881e-02	4.195453e-01	-1.374261e-02	-1.061589e-01	-7.928393e-02
		rp_sub-03_task-restingstate_acq-RL_bold_00001	117	-4.386249e-02	2.342472e-03	1.528590e-01	3.653637e-02	-5.596865e-02	1.251584e-02
		rp_sub-03_task-restingstate_acq-RL_bold_00001	118	-8.886827e-02	-9.721021e-03	2.312672e-01	5.766878e-02	-8.365728e-02	1.056595e-02
		rp_sub-03_task-restingstate_acq-RL_bold_00001	119	-4.497301e-02	2.104318e-02	2.969237e-01	6.792389e-02	-9.646777e-02	2.086157e-03
		rp_sub-03_task-restingstate_acq-RL_bold_00001	120	-1.055152e-01	4.600360e-02	3.517308e-01	5.774120e-02	-1.243506e-01	2.525834e-03
		rp_sub-03_task-restingstate_acq-RL_bold_00001	121	-4.105015e-02	1.044735e-02	4.182255e-01	8.258344e-02	-9.570767e-02	2.177733e-02
		rp_sub-03_task-restingstate_acq-RL_bold_00001	122	-4.416618e-02	5.030472e-02	9.260301e-02	7.309465e-03	-5.479287e-02	9.251300e-03
		rp_sub-03_task-restingstate_acq-RL_bold_00001	123	-5.713260e-02	-2.384518e-02	1.797887e-01	1.637563e-02	-7.835226e-02	2.061988e-02
		rp_sub-03_task-restingstate_acq-RL_bold_00001	124	-1.010092e-01	4.243546e-02	2.089874e-01	1.677595e-02	-1.022782e-01	-7.084824e-03
		rp_sub-03_task-restingstate_acq-RL_bold_00001	125	-8.244366e-02	2.421535e-03	2.623067e-01	7.125529e-03	-1.069555e-01	-1.924909e-02
		rp_sub-03_task-restingstate_acq-RL_bold_00001	126	-1.305758e-01	2.330072e-02	2.897005e-01	2.974525e-03	-1.054444e-01	-1.686905e-02
		rp_sub-03_task-restingstate_acq-RL_bold_00001	127	-5.930456e-02	2.657386e-02	3.211882e-01	1.687944e-03	-1.365693e-01	-2.363956e-02
		rp_sub-03_task-restingstate_acq-RL_bold_00001	128	-4.697180e-02	3.754777e-02	3.663168e-01	6.604457e-04	-1.315193e-01	-1.506646e-02
		rp_sub-03_task-restingstate_acq-RL_bold_00001	129	-8.684083e-02	2.288527e-02	3.900890e-01	8.556192e-03	-1.397130e-01	-8.833812e-03
		rp_sub-03_task-restingstate_acq-RL_bold_00001	130	-1.940740e-02	4.789109e-02	6.508545e-02	4.635583e-02	-4.878990e-02	2.996799e-02
		rp_sub-03_task-restingstate_acq-RL_bold_00001	131	-4.294827e-02	-3.364042e-02	9.724268e-02	5.474770e-02	-8.699676e-02	1.222588e-02
		rp_sub-03_task-restingstate_acq-RL_bold_00001	132	-1.471528e-01	8.117808e-03	1.040852e-01	6.843849e-02	-1.043784e-01	-7.526175e-03
		rp_sub-03_task-restingstate_acq-RL_bold_00001	133	-4.117259e-02	1.719735e-02	1.217182e-01	6.257614e-02	-9.838966e-02	-5.229449e-03
		rp_sub-03_task-restingstate_acq-RL_bold_00001	134	-8.105667e-02	-6.843446e-03	1.447442e-01	5.381645e-02	-8.541007e-02	9.967326e-03
		rp_sub-03_task-restingstate_acq-RL_bold_00001	135	-1.015227e-01	1.417108e-02	1.556474e-01	5.592780e-02	-8.399954e-02	1.552700e-02
		rp_sub-03_task-restingstate_acq-RL_bold_00001	136	-1.429664e-02	3.757496e-02	1.844049e-01	6.068512e-02	-6.940612e-02	2.929275e-02
		rp_sub-03_task-restingstate_acq-RL_bold_00001	137	-7.499179e-02	4.400109e-02	1.935638e-01	5.480057e-02	-1.117025e-01	2.112638e-02
		rp_sub-03_task-restingstate_acq-RL_bold_00001	138	-7.780439e-02	2.558814e-02	2.016398e-01	5.415106e-02	-1.239277e-01	-5.583397e-03
		rp_sub-03_task-restingstate_acq-RL_bold_00001	139	-1.092536e-02	1.155802e-03	2.101396e-01	7.215338e-02	-9.206196e-02	2.790597e-02
		rp_sub-03_task-restingstate_acq-RL_bold_00001	140	-8.471563e-02	1.783593e-02	2.224453e-01	7.736741e-02	-1.019341e-01	3.665510e-02
		rp_sub-03_task-restingstate_acq-RL_bold_00001	141	-3.819863e-02	1.573396e-02	2.566219e-01	6.137861e-02	-1.045930e-01	3.783716e-02
		rp_sub-03_task-restingstate_acq-RL_bold_00001	142	-1.241508e-01	7.357740e-03	2.432785e-01	6.935703e-02	-1.407512e-01	1.685488e-02
		rp_sub-03_task-restingstate_acq-RL_bold_00001	143	-1.148208e-01	7.453132e-02	2.829667e-01	4.857119e-02	-1.409789e-01	-1.188552e-02
		rp_sub-03_task-restingstate_acq-RL_bold_00001	144	-5.520497e-02	6.061444e-02	2.916771e-01	5.000739e-02	-1.432310e-01	-7.435810e-03
		rp_sub-03_task-restingstate_acq-RL_bold_00001	145	-5.892586e-02	4.346109e-02	2.770826e-01	7.603128e-02	-1.194144e-01	2.517762e-02
		rp_sub-03_task-restingstate_acq-RL_bold_00001	146	-1.979755e-02	8.260901e-03	3.062085e-01	5.550112e-02	-1.284708e-01	4.432297e-02
		rp_sub-03_task-restingstate_acq-RL_bold_00001	147	-4.841351e-02	-1.175572e-02	3.032026e-01	7.424087e-02	-1.490267e-01	3.325337e-02
		rp_sub-03_task-restingstate_acq-RL_bold_00001	148	-8.747687e-02	7.716866e-02	3.103125e-01	8.068333e-02	-1.463147e-01	1.932334e-02
		rp_sub-03_task-restingstate_acq-RL_bold_00001	149	-2.068376e-02	1.378392e-02	3.356456e-01	7.643075e-02	-1.315847e-01	5.493566e-02
		rp_sub-03_task-restingstate_acq-RL_bold_00001	150	-1.538408e-01	5.035631e-02	3.349228e-01	6.239310e-02	-2.082981e-01	-2.875305e-03
		rp_sub-03_task-restingstate_acq-RL_bold_00001	151	-6.218397e-02	7.139945e-02	3.537843e-01	6.423729e-02	-1.534866e-01	1.933704e-02
		rp_sub-03_task-restingstate_acq-RL_bold_00001	152	-6.891163e-02	3.129063e-02	3.622305e-01	6.927658e-02	-1.796700e-01	3.797376e-02
		rp_sub-03_task-restingstate_acq-RL_bold_00001	153	-1.312414e-01	8.925230e-02	3.737963e-01	6.934820e-02	-1.967126e-01	-1.068950e-02
		rp_sub-03_task-restingstate_acq-RL_bold_00001	154	2.502392e-02	3.433549e-02	2.936076e-02	8.864606e-04	-2.027367e-02	3.643026e-02
		rp_sub-03_task-restingstate_acq-RL_bold_00001	155	-7.810947e-02	-6.869257e-03	5.776445e-02	-2.853048e-04	-5.357567e-02	4.874566e-02
		rp_sub-03_task-restingstate_acq-RL_bold_00001	156	-5.362846e-02	3.182554e-02	7.343247e-02	-8.294992e-03	-3.851134e-02	3.402331e-02
		rp_sub-03_task-restingstate_acq-RL_bold_00001	157	-1.687157e-02	-1.540493e-02	8.899596e-02	-6.500147e-03	-3.554239e-02	5.380281e-02
		rp_sub-03_task-restingstate_acq-RL_bold_00001	158	-9.481494e-02	5.920165e-03	8.421532e-02	1.577969e-02	-7.038671e-02	5.084379e-02
		rp_sub-03_task-restingstate_acq-RL_bold_00001	159	-1.121818e-01	1.427119e-02	8.404605e-02	1.334464e-02	-8.644818e-02	-1.348027e-03
		rp_sub-03_task-restingstate_acq-RL_bold_00001	160	-1.010695e-01	2.098863e-02	1.168263e-01	-6.407555e-03	-8.989848e-02	6.403956e-03
		rp_sub-03_task-restingstate_acq-RL_bold_00001	161	-5.163374e-02	8.196157e-03	1.257087e-01	1.250135e-02	-6.007366e-02	4.757394e-02
		rp_sub-03_task-restingstate_acq-RL_bold_00001	162	-1.044400e-01	3.301121e-02	1.273692e-01	4.863633e-03	-9.946287e-02	2.247038e-02
		rp_sub-03_task-restingstate_acq-RL_bold_00001	163	-1.716151e-01	8.068174e-02	1.613081e-01	-5.442649e-03	-1.075040e-01	-1.835861e-02
		rp_sub-03_task-restingstate_acq-RL_bold_00001	164	-7.131006e-02	4.499291e-02	1.734314e-01	-2.764098e-03	-1.121726e-01	-2.325434e-02
		rp_sub-03_task-restingstate_acq-RL_bold_00001	165	-1.144159e-01	2.372745e-02	1.621813e-01	-8.863667e-03	-1.249065e-01	-1.845018e-02
		rp_sub-03_task-restingstate_acq-RL_bold_00001	166	-1.289853e-01	1.102889e-02	1.691117e-01	-1.609040e-02	-1.151014e-01	-2.722264e-02
		rp_sub-03_task-restingstate_acq-RL_bold_00001	167	-8.823151e-02	3.224874e-02	1.702137e-01	1.144204e-02	-9.831635e-02	-6.694516e-03
		rp_sub-03_task-restingstate_acq-RL_bold_00001	168	-7.846552e-02	4.415013e-02	1.679598e-01	1.489775e-02	-6.664576e-02	3.036092e-02
		rp_sub-03_task-restingstate_acq-RL_bold_00001	169	-1.079047e-01	3.621098e-02	1.761875e-01	9.465853e-03	-9.371818e-02	2.036678e-02
		rp_sub-03_task-restingstate_acq-RL_bold_00001	170	-1.444262e-01	2.125828e-02	1.706363e-01	9.215669e-03	-1.123798e-01	-1.427185e-02
		rp_sub-03_task-restingstate_acq-RL_bold_00001	171	-5.538331e-02	4.434550e-02	1.716347e-01	2.736081e-02	-1.104077e-01	2.528813e-03
		rp_sub-03_task-restingstate_acq-RL_bold_00001	172	-1.028756e-01	-2.738322e-03	1.678280e-01	8.691412e-03	-9.918762e-02	1.060238e-02
		rp_sub-03_task-restingstate_acq-RL_bold_00001	173	-8.361259e-02	3.276923e-02	1.627476e-01	7.760172e-03	-1.104171e-01	-7.961781e-03
		rp_sub-03_task-restingstate_acq-RL_bold_00001	174	-8.254706e-02	-3.064959e-03	1.631077e-01	2.440120e-02	-1.015404e-01	5.013729e-03
		rp_sub-03_task-restingstate_acq-RL_bold_00001	175	-8.986043e-02	2.644938e-02	1.710492e-01	5.236958e-03	-1.002329e-01	-5.678387e-04
		rp_sub-03_task-restingstate_acq-RL_bold_00001	176	-1.081047e-01	1.709596e-02	1.695795e-01	2.007935e-03	-1.231982e-01	-1.312183e-02
		rp_sub-03_task-restingstate_acq-RL_bold_00001	177	-5.612707e-02	1.237441e-02	1.746428e-01	6.562565e-03	-1.184098e-01	4.287527e-04
		rp_sub-03_task-restingstate_acq-RL_bold_00001	178	-1.119496e-01	4.195627e-02	1.637842e-01	8.770981e-03	-1.230681e-01	-2.036915e-02
		rp_sub-03_task-restingstate_acq-RL_bold_00001	179	-5.227162e-02	6.567636e-03	1.732261e-01	2.126991e-02	-1.308578e-01	-2.228446e-03
		rp_sub-03_task-restingstate_acq-RL_bold_00001	180	-8.359132e-02	3.095155e-02	1.735172e-01	5.683441e-03	-1.147924e-01	-1.393400e-03
		rp_sub-03_task-restingstate_acq-RL_bold_00001	181	-7.853646e-02	3.063010e-02	1.873490e-01	1.452469e-02	-1.321002e-01	-2.145679e-02
		rp_sub-03_task-restingstate_acq-RL_bold_00001	182	-3.959653e-02	8.768500e-03	1.801437e-01	-5.725911e-03	-1.352400e-01	-1.032355e-02
		rp_sub-03_task-restingstate_acq-RL_bold_00001	183	-6.216896e-02	3.946412e-02	1.832441e-01	1.375643e-02	-1.219276e-01	-6.168670e-03
		rp_sub-03_task-restingstate_acq-RL_bold_00001	184	-1.075086e-01	5.597164e-03	1.771590e-01	1.949162e-02	-1.327698e-01	-2.332201e-02
		rp_sub-03_task-restingstate_acq-RL_bold_00001	185	-8.762869e-02	7.967530e-03	1.924098e-01	7.044845e-04	-1.406573e-01	-2.244462e-02
		rp_sub-03_task-restingstate_acq-RL_bold_00001	186	-4.082437e-02	2.127148e-02	1.923558e-01	8.792174e-03	-1.353181e-01	-1.398317e-02
		rp_sub-03_task-restingstate_acq-RL_bold_00001	187	-8.320630e-02	6.185132e-02	1.938769e-01	-4.076209e-03	-1.489651e-01	-2.973478e-02
		rp_sub-03_task-restingstate_acq-RL_bold_00001	188	-4.469368e-02	1.742446e-02	2.024472e-01	2.286906e-02	-1.333838e-01	-1.261957e-03
		rp_sub-03_task-restingstate_acq-RL_bold_00001	189	-1.400194e-01	4.301586e-02	2.107286e-01	1.523151e-02	-1.492780e-01	-1.965694e-02
		rp_sub-03_task-restingstate_acq-RL_bold_00001	190	-1.150873e-01	3.564917e-02	2.148061e-01	8.308066e-03	-1.556575e-01	-3.193944e-02
		rp_sub-03_task-restingstate_acq-RL_bold_00001	191	-4.562978e-02	5.391340e-02	2.077201e-01	1.464788e-02	-1.550054e-01	-3.024150e-02
		rp_sub-03_task-restingstate_acq-RL_bold_00001	192	-6.792099e-02	2.503693e-02	2.144439e-01	7.586691e-03	-1.311454e-01	-4.511958e-03
		rp_sub-03_task-restingstate_acq-RL_bold_00001	193	-8.716169e-02	2.419616e-02	2.152852e-01	1.700234e-02	-1.523346e-01	-2.699188e-02
		rp_sub-03_task-restingstate_acq-RL_bold_00001	194	-7.072712e-02	6.355531e-02	2.182862e-01	2.774532e-02	-1.521675e-01	-1.148450e-02
		rp_sub-03_task-restingstate_acq-RL_bold_00001	195	-1.129352e-01	1.160253e-02	2.207405e-01	1.757308e-02	-1.607321e-01	-7.966802e-03
		rp_sub-03_task-restingstate_acq-RL_bold_00001	196	-1.293866e-01	3.964456e-02	2.405989e-01	5.058374e-03	-1.695335e-01	-2.668955e-02
		rp_sub-03_task-restingstate_acq-RL_bold_00001	197	-6.524668e-02	5.771253e-02	2.350312e-01	1.035951e-02	-1.718352e-01	-3.102882e-02
		rp_sub-03_task-restingstate_acq-RL_bold_00001	198	-4.264194e-02	5.169494e-02	2.383269e-01	2.237006e-02	-1.540847e-01	-1.271091e-02
		rp_sub-03_task-restingstate_acq-RL_bold_00001	199	-9.509655e-02	1.798552e-02	2.481829e-01	-4.654195e-03	-1.696443e-01	-3.153652e-02
		rp_sub-03_task-restingstate_acq-RL_bold_00001	200	-9.871360e-02	2.661855e-02	2.333066e-01	3.063813e-02	-1.785813e-01	-5.150412e-03
		rp_sub-03_task-restingstate_acq-RL_bold_00001	201	-1.325705e-01	5.082779e-02	2.430931e-01	3.113095e-02	-1.615003e-01	-3.316061e-02
		rp_sub-03_task-restingstate_acq-RL_bold_00001	202	-8.040694e-02	3.307238e-02	2.556461e-01	2.133477e-02	-1.725759e-01	-1.962064e-02
		rp_sub-03_task-restingstate_acq-RL_bold_00001	203	-1.498908e-01	1.362718e-02	2.643342e-01	1.914200e-02	-1.723521e-01	-2.166404e-02
		rp_sub-03_task-restingstate_acq-RL_bold_00001	204	-5.300032e-02	6.105026e-02	2.743623e-01	1.584937e-02	-1.979950e-01	-3.765272e-02
		rp_sub-03_task-restingstate_acq-RL_bold_00001	205	-1.505747e-01	6.451372e-02	2.773391e-01	1.837510e-02	-1.890749e-01	-2.886935e-02
		rp_sub-03_task-restingstate_acq-RL_bold_00001	206	-5.272288e-02	6.597942e-02	2.689117e-01	9.833617e-03	-1.721477e-01	-1.655405e-02
		rp_sub-03_task-restingstate_acq-RL_bold_00001	207	-1.075169e-01	2.434920e-02	2.717550e-01	3.467956e-02	-1.913253e-01	-1.953715e-02
		rp_sub-03_task-restingstate_acq-RL_bold_00001	208	-1.067109e-01	7.498450e-02	2.742165e-01	3.336238e-02	-1.941454e-01	-2.925584e-02
		rp_sub-03_task-restingstate_acq-RL_bold_00001	209	-7.965309e-02	2.731697e-02	2.757409e-01	3.382542e-02	-1.949473e-01	-2.470555e-02
		rp_sub-03_task-restingstate_acq-RL_bold_00001	210	-1.289677e-01	3.341980e-02	2.931137e-01	9.931861e-03	-1.900524e-01	-2.825888e-02
		rp_sub-03_task-restingstate_acq-RL_bold_00001	211	-8.320463e-02	8.615676e-02	2.900451e-01	2.490707e-02	-1.853189e-01	-1.958207e-02
		rp_sub-03_task-restingstate_acq-RL_bold_00001	212	-7.889493e-02	3.709982e-02	3.025337e-01	3.411138e-02	-2.005686e-01	-2.547916e-02
		rp_sub-03_task-restingstate_acq-RL_bold_00001	213	-7.113045e-02	5.600414e-02	3.024211e-01	1.882548e-02	-2.066865e-01	-3.611367e-02
		rp_sub-03_task-restingstate_acq-RL_bold_00001	214	-7.996766e-02	3.275601e-02	3.103466e-01	1.631383e-02	-2.117739e-01	-4.174047e-02
		rp_sub-03_task-restingstate_acq-RL_bold_00001	215	-1.054687e-01	4.853383e-02	3.030158e-01	3.778414e-02	-2.095036e-01	-2.737112e-02
		rp_sub-03_task-restingstate_acq-RL_bold_00001	216	-1.081183e-01	1.702014e-02	3.005284e-01	4.156624e-02	-2.106583e-01	-1.240176e-02
		rp_sub-03_task-restingstate_acq-RL_bold_00001	217	-1.162336e-01	5.753635e-02	3.141103e-01	1.827818e-02	-2.186451e-01	-3.154742e-02
		rp_sub-03_task-restingstate_acq-RL_bold_00001	218	-1.128272e-01	7.001718e-02	3.285660e-01	4.612037e-03	-2.203085e-01	-3.261058e-02
		rp_sub-03_task-restingstate_acq-RL_bold_00001	219	-9.538857e-02	7.316467e-02	3.250937e-01	2.790330e-02	-2.091806e-01	-2.110836e-02
		rp_sub-03_task-restingstate_acq-RL_bold_00001	220	-1.007173e-01	7.620973e-02	3.185214e-01	3.511474e-02	-2.187846e-01	-3.844874e-02
		rp_sub-03_task-restingstate_acq-RL_bold_00001	221	-6.436040e-02	4.273451e-02	3.374117e-01	2.893516e-02	-2.258555e-01	-4.187914e-02
		rp_sub-03_task-restingstate_acq-RL_bold_00001	222	-1.014456e-01	4.710892e-02	3.254684e-01	1.474375e-02	-2.099298e-01	-3.344533e-02
		rp_sub-03_task-restingstate_acq-RL_bold_00001	223	-1.039709e-01	5.084686e-02	3.166313e-01	4.085543e-02	-2.175380e-01	-3.250471e-02
		rp_sub-03_task-restingstate_acq-RL_bold_00001	224	-1.052420e-01	5.400374e-02	3.158592e-01	5.690827e-02	-2.262754e-01	-2.910216e-02
		rp_sub-03_task-restingstate_acq-RL_bold_00001	225	-6.470799e-02	3.139766e-02	3.292616e-01	5.094365e-02	-2.156530e-01	-2.626552e-02
		rp_sub-03_task-restingstate_acq-RL_bold_00001	226	-1.309341e-01	5.206270e-02	3.268196e-01	4.039321e-02	-2.300323e-01	-4.214017e-02
		rp_sub-03_task-restingstate_acq-RL_bold_00001	227	-8.531729e-02	2.358036e-02	3.460017e-01	3.322383e-02	-2.299866e-01	-4.217185e-02
		rp_sub-03_task-restingstate_acq-RL_bold_00001	228	-1.364819e-01	5.495404e-02	3.478406e-01	1.676826e-02	-2.361890e-01	-4.220299e-02
		rp_sub-03_task-restingstate_acq-RL_bold_00001	229	-7.218326e-02	6.736008e-02	3.623807e-01	3.196196e-02	-2.454819e-01	-3.902886e-02
		rp_sub-03_task-restingstate_acq-RL_bold_00001	230	-1.316389e-01	8.839472e-02	3.620862e-01	3.329693e-02	-2.447105e-01	-3.844262e-02
		rp_sub-03_task-restingstate_acq-RL_bold_00001	231	-6.868372e-02	8.552024e-02	3.612390e-01	2.079248e-02	-2.395894e-01	-3.642719e-02
		rp_sub-03_task-restingstate_acq-RL_bold_00001	232	-1.000033e-01	3.617906e-02	3.559143e-01	2.882082e-02	-2.474611e-01	-3.832132e-02
		rp_sub-03_task-restingstate_acq-RL_bold_00001	233	-1.069644e-01	5.335987e-02	3.509724e-01	5.219044e-02	-2.410081e-01	-2.294025e-02
		rp_sub-03_task-restingstate_acq-RL_bold_00001	234	-1.204055e-01	8.770075e-02	3.449559e-01	5.052149e-02	-2.474614e-01	-2.882182e-02
		rp_sub-03_task-restingstate_acq-RL_bold_00001	235	-9.494730e-02	4.584564e-02	3.459164e-01	5.430624e-02	-2.465484e-01	-3.899416e-02
		rp_sub-03_task-restingstate_acq-RL_bold_00001	236	-9.133377e-02	3.329448e-02	3.597765e-01	4.304680e-02	-2.441989e-01	-3.853020e-02
		rp_sub-03_task-restingstate_acq-RL_bold_00001	237	-1.636686e-01	5.491030e-02	3.665412e-01	3.649599e-02	-2.427015e-01	-4.553469e-02
		rp_sub-03_task-restingstate_acq-RL_bold_00001	238	-1.228080e-01	6.607751e-02	3.774234e-01	2.916805e-02	-2.583223e-01	-4.771007e-02
		rp_sub-03_task-restingstate_acq-RL_bold_00001	239	-8.738485e-02	6.872785e-02	3.820927e-01	3.349648e-02	-2.559175e-01	-5.084145e-02
		rp_sub-03_task-restingstate_acq-RL_bold_00001	240	-1.187385e-01	9.159780e-02	3.724330e-01	3.738275e-02	-2.575532e-01	-4.775625e-02
		rp_sub-03_task-restingstate_acq-RL_bold_00001	241	-1.110407e-01	5.743123e-02	3.722903e-01	4.117918e-02	-2.528375e-01	-4.655903e-02
		rp_sub-03_task-restingstate_acq-RL_bold_00001	242	-7.750303e-02	5.387447e-02	3.632439e-01	5.316407e-02	-2.390664e-01	-4.125287e-02
		rp_sub-03_task-restingstate_acq-RL_bold_00001	243	-1.112253e-01	6.125242e-02	3.708393e-01	6.018909e-02	-2.431154e-01	-4.122430e-02
		rp_sub-03_task-restingstate_acq-RL_bold_00001	244	-1.372903e-01	6.423111e-02	3.841821e-01	6.577649e-02	-2.494282e-01	-4.582745e-02
		rp_sub-03_task-restingstate_acq-RL_bold_00001	245	-1.057332e-01	8.611610e-02	3.836692e-01	4.707198e-02	-2.598416e-01	-4.811125e-02
		rp_sub-03_task-restingstate_acq-RL_bold_00001	246	-1.391030e-01	6.001635e-02	3.737919e-01	3.918922e-02	-2.694375e-01	-4.341364e-02
		rp_sub-03_task-restingstate_acq-RL_bold_00001	247	-1.422803e-01	6.124101e-02	4.042873e-01	2.475700e-02	-2.644145e-01	-4.820278e-02
		rp_sub-03_task-restingstate_acq-RL_bold_00001	248	-9.723189e-02	1.108511e-01	3.991965e-01	4.258310e-02	-2.657761e-01	-4.887518e-02
		rp_sub-03_task-restingstate_acq-RL_bold_00001	249	-1.014857e-01	7.605220e-02	4.047003e-01	3.582639e-02	-2.623167e-01	-4.096580e-02
		rp_sub-03_task-restingstate_acq-RL_bold_00001	250	-8.467012e-02	8.363761e-02	3.866044e-01	5.388422e-02	-2.503683e-01	-4.525741e-02
		rp_sub-04_task-restingstate_acq-RL_bold_00001	1	0.000000e+00	0.000000e+00	0.000000e+00	0.000000e+00	0.000000e+00	9.939234e-17
		rp_sub-04_task-restingstate_acq-RL_bold_00001	2	5.028195e-02	-7.138744e-03	3.757771e-02	-2.348511e-02	3.584157e-03	2.233248e-02
		rp_sub-04_task-restingstate_acq-RL_bold_00001	3	1.398912e-02	1.150092e-03	8.732602e-03	-7.961845e-03	1.106226e-02	1.553888e-03
		rp_sub-04_task-restingstate_acq-RL_bold_00001	4	5.571914e-02	-1.399009e-02	3.168562e-02	-1.217019e-02	2.136463e-02	4.276442e-02
		rp_sub-04_task-restingstate_acq-RL_bold_00001	5	-2.296024e-02	1.653453e-03	3.010033e-02	-3.384760e-02	-7.397144e-03	-1.447316e-02
		rp_sub-04_task-restingstate_acq-RL_bold_00001	6	-1.656541e-03	2.039177e-02	2.223434e-02	-1.409440e-02	3.026184e-03	-1.024474e-02
		rp_sub-04_task-restingstate_acq-RL_bold_00001	7	2.664922e-02	1.674125e-02	1.415570e-02	4.584198e-03	1.658723e-02	1.018335e-02
		rp_sub-04_task-restingstate_acq-RL_bold_00001	8	7.010955e-02	-1.050208e-02	3.753666e-02	-4.190800e-03	1.461719e-02	6.470986e-02
		rp_sub-04_task-restingstate_acq-RL_bold_00001	9	8.820218e-03	-8.363197e-05	4.434873e-02	-2.662116e-02	-9.709777e-04	2.589242e-02
		rp_sub-04_task-restingstate_acq-RL_bold_00001	10	3.253697e-02	1.151135e-03	5.045658e-02	-9.053449e-03	2.066450e-02	4.755993e-02
		rp_sub-04_task-restingstate_acq-RL_bold_00001	11	2.744193e-02	-4.867418e-03	6.346501e-02	-2.977896e-02	6.619036e-03	4.687319e-02
		rp_sub-04_task-restingstate_acq-RL_bold_00001	12	-2.347053e-02	2.164870e-02	4.290109e-02	-2.572911e-02	5.813954e-03	7.752732e-03
		rp_sub-04_task-restingstate_acq-RL_bold_00001	13	8.036986e-02	-5.306625e-03	5.397802e-02	-3.242988e-03	6.283738e-03	7.683363e-02
		rp_sub-04_task-restingstate_acq-RL_bold_00001	14	7.313943e-03	1.042998e-02	7.016580e-02	-3.682756e-02	-6.455968e-03	3.152762e-02
		rp_sub-04_task-restingstate_acq-RL_bold_00001	15	-7.939669e-03	2.956793e-02	4.586862e-02	-1.889659e-02	-3.344320e-03	1.457871e-02
		rp_sub-04_task-restingstate_acq-RL_bold_00001	16	5.168982e-02	2.492671e-03	6.894645e-02	-1.978917e-02	8.083804e-03	5.925118e-02
		rp_sub-04_task-restingstate_acq-RL_bold_00001	17	-2.265074e-02	1.722278e-02	6.522670e-02	-3.075548e-02	-2.240465e-02	8.056672e-03
		rp_sub-04_task-restingstate_acq-RL_bold_00001	18	5.004517e-02	2.549175e-02	5.847135e-02	-2.487341e-03	1.166148e-02	5.015946e-02
		rp_sub-04_task-restingstate_acq-RL_bold_00001	19	2.103992e-02	8.512422e-03	7.363469e-02	-2.692336e-02	3.170740e-03	3.890963e-02
		rp_sub-04_task-restingstate_acq-RL_bold_00001	20	3.452528e-02	2.765088e-02	5.889329e-02	-1.421224e-02	1.856813e-02	5.828819e-02
		rp_sub-04_task-restingstate_acq-RL_bold_00001	21	1.327193e-02	2.065725e-02	6.836910e-02	-3.344135e-02	3.843154e-03	4.154845e-02
		rp_sub-04_task-restingstate_acq-RL_bold_00001	22	3.984129e-02	1.955387e-02	6.446206e-02	-9.751246e-03	2.106878e-02	6.589431e-02
		rp_sub-04_task-restingstate_acq-RL_bold_00001	23	3.001766e-02	1.022029e-02	7.389875e-02	-2.449735e-02	6.883947e-03	5.648154e-02
		rp_sub-04_task-restingstate_acq-RL_bold_00001	24	2.521909e-02	2.139171e-02	7.966426e-02	-2.092036e-02	2.309608e-02	6.439736e-02
		rp_sub-04_task-restingstate_acq-RL_bold_00001	25	2.054469e-02	1.741553e-02	6.709555e-02	-1.091648e-02	4.028058e-03	5.990791e-02
		rp_sub-04_task-restingstate_acq-RL_bold_00001	26	1.120945e-02	1.851904e-02	7.545246e-02	-2.354116e-02	4.509788e-03	4.750094e-02
		rp_sub-04_task-restingstate_acq-RL_bold_00001	27	3.394800e-02	1.333539e-02	1.003293e-01	-2.688108e-02	-1.231012e-02	7.167790e-02
		rp_sub-04_task-restingstate_acq-RL_bold_00001	28	4.165711e-02	2.316700e-02	6.886416e-02	-4.589228e-03	1.333494e-02	6.946696e-02
		rp_sub-04_task-restingstate_acq-RL_bold_00001	29	-1.274918e-02	2.504456e-02	8.163973e-02	-2.161063e-02	-1.193728e-02	4.815982e-02
		rp_sub-04_task-restingstate_acq-RL_bold_00001	30	4.255510e-02	1.711430e-02	9.057863e-02	-2.479606e-02	-7.364672e-03	7.605654e-02
		rp_sub-04_task-restingstate_acq-RL_bold_00001	31	1.940643e-02	2.091489e-02	9.607410e-02	-3.923843e-02	-6.160482e-03	6.844691e-02
		rp_sub-04_task-restingstate_acq-RL_bold_00001	32	4.098370e-02	2.582364e-02	7.774698e-02	-4.868042e-03	-2.860445e-03	7.964077e-02
		rp_sub-04_task-restingstate_acq-RL_bold_00001	33	4.550802e-02	2.408249e-02	8.200893e-02	-2.218514e-02	2.781322e-03	7.769101e-02
		rp_sub-04_task-restingstate_acq-RL_bold_00001	34	2.296758e-02	3.633935e-02	8.148851e-02	-1.790487e-02	2.519469e-03	7.108617e-02
		rp_sub-04_task-restingstate_acq-RL_bold_00001	35	3.194192e-02	2.164911e-02	7.406086e-02	-1.219042e-02	-3.144233e-03	7.411226e-02
		rp_sub-04_task-restingstate_acq-RL_bold_00001	36	9.342586e-03	3.261721e-02	7.934315e-02	-2.415109e-02	-8.996330e-03	5.871434e-02
		rp_sub-04_task-restingstate_acq-RL_bold_00001	37	4.498093e-02	2.084737e-02	9.560274e-02	-1.737799e-02	-1.838274e-02	8.876784e-02
		rp_sub-04_task-restingstate_acq-RL_bold_00001	38	5.799526e-02	9.832724e-03	9.287681e-02	-5.430160e-03	-3.041873e-03	1.004354e-01
		rp_sub-04_task-restingstate_acq-RL_bold_00001	39	9.086494e-03	3.200130e-02	8.875200e-02	-1.192452e-02	-2.447698e-02	6.555777e-02
		rp_sub-04_task-restingstate_acq-RL_bold_00001	40	6.604325e-02	1.860178e-02	9.257357e-02	-9.276710e-03	-1.221801e-02	9.957805e-02
		rp_sub-04_task-restingstate_acq-RL_bold_00001	41	2.427993e-02	3.572551e-02	1.080550e-01	-3.342011e-02	-1.580622e-02	7.856293e-02
		rp_sub-04_task-restingstate_acq-RL_bold_00001	42	2.617686e-02	3.255830e-02	1.010292e-01	-2.724546e-02	-2.066038e-02	7.157276e-02
		rp_sub-04_task-restingstate_acq-RL_bold_00001	43	6.368391e-02	3.032005e-02	1.003493e-01	-1.739886e-02	-7.547651e-03	1.010485e-01
		rp_sub-04_task-restingstate_acq-RL_bold_00001	44	6.137139e-02	2.781166e-02	8.827539e-02	-1.214807e-02	-1.293534e-02	1.084414e-01
		rp_sub-04_task-restingstate_acq-RL_bold_00001	45	2.360221e-02	3.708575e-02	9.108516e-02	-2.514594e-02	-1.856427e-02	7.731630e-02
		rp_sub-04_task-restingstate_acq-RL_bold_00001	46	6.028232e-02	2.369438e-02	9.449919e-02	-2.052073e-02	-3.965239e-03	1.033957e-01
		rp_sub-04_task-restingstate_acq-RL_bold_00001	47	5.494437e-02	2.770043e-02	8.507024e-02	-1.476785e-02	-1.681632e-02	1.129433e-01
		rp_sub-04_task-restingstate_acq-RL_bold_00001	48	2.449591e-02	3.608968e-02	9.667502e-02	-1.469866e-02	-2.797708e-02	9.141763e-02
		rp_sub-04_task-restingstate_acq-RL_bold_00001	49	6.917840e-02	3.049432e-02	8.472898e-02	-1.192020e-02	-1.272009e-02	1.096677e-01
		rp_sub-04_task-restingstate_acq-RL_bold_00001	50	4.861002e-02	3.041430e-02	9.789263e-02	-2.238988e-02	-3.346736e-02	1.111288e-01
		rp_sub-04_task-restingstate_acq-RL_bold_00001	51	3.750354e-02	4.023464e-02	1.073038e-01	-4.550071e-02	-2.165083e-02	9.767339e-02
		rp_sub-04_task-restingstate_acq-RL_bold_00001	52	6.467460e-02	3.645069e-02	9.768114e-02	-6.924048e-03	-1.886990e-02	1.197020e-01
		rp_sub-04_task-restingstate_acq-RL_bold_00001	53	3.958109e-02	4.255601e-02	1.177981e-01	-2.986411e-02	-3.304911e-02	9.486016e-02
		rp_sub-04_task-restingstate_acq-RL_bold_00001	54	5.996034e-02	4.564355e-02	1.141121e-01	-3.122305e-02	-1.574898e-02	1.173206e-01
		rp_sub-04_task-restingstate_acq-RL_bold_00001	55	6.550242e-02	3.834186e-02	9.248577e-02	-4.120315e-03	-1.296467e-02	1.152037e-01
		rp_sub-04_task-restingstate_acq-RL_bold_00001	56	4.252620e-02	4.791847e-02	9.512841e-02	-1.664252e-02	-2.631437e-02	9.914173e-02
		rp_sub-04_task-restingstate_acq-RL_bold_00001	57	8.062949e-02	2.395558e-02	1.181652e-01	-1.821920e-02	-1.687797e-02	1.386862e-01
		rp_sub-04_task-restingstate_acq-RL_bold_00001	58	3.290721e-02	4.531463e-02	1.035615e-01	-2.599186e-02	-2.223271e-02	1.055809e-01
		rp_sub-04_task-restingstate_acq-RL_bold_00001	59	7.689076e-02	4.853866e-02	1.075913e-01	-1.761014e-02	-1.807770e-02	1.274513e-01
		rp_sub-04_task-restingstate_acq-RL_bold_00001	60	7.570187e-02	3.099590e-02	1.156330e-01	-1.566535e-02	-1.302772e-02	1.427035e-01
		rp_sub-04_task-restingstate_acq-RL_bold_00001	61	3.758961e-02	4.515755e-02	8.864655e-02	-2.399229e-03	-2.854262e-02	1.090024e-01
		rp_sub-04_task-restingstate_acq-RL_bold_00001	62	6.908911e-02	3.608143e-02	1.267474e-01	-2.696210e-02	-2.287690e-02	1.225585e-01
		rp_sub-04_task-restingstate_acq-RL_bold_00001	63	5.816260e-02	3.564353e-02	1.362800e-01	-2.487724e-02	-4.751187e-02	1.334267e-01
		rp_sub-04_task-restingstate_acq-RL_bold_00001	64	4.125394e-02	5.855975e-02	1.165223e-01	-2.587995e-02	-3.620717e-02	1.115035e-01
		rp_sub-04_task-restingstate_acq-RL_bold_00001	65	6.741158e-02	4.264177e-02	1.360667e-01	-2.994288e-02	-2.888538e-02	1.269376e-01
		rp_sub-04_task-restingstate_acq-RL_bold_00001	66	7.890674e-02	3.574625e-02	1.459044e-01	-3.380239e-02	-4.342971e-02	1.487892e-01
		rp_sub-04_task-restingstate_acq-RL_bold_00001	67	6.027904e-02	6.591752e-02	1.131916e-01	-1.509666e-02	-2.681667e-02	1.243711e-01
		rp_sub-04_task-restingstate_acq-RL_bold_00001	68	8.259308e-02	5.575155e-02	1.227361e-01	-1.845604e-02	-3.001322e-02	1.431882e-01
		rp_sub-04_task-restingstate_acq-RL_bold_00001	69	5.282158e-02	5.262766e-02	1.434835e-01	-3.271646e-02	-3.265333e-02	1.295088e-01
		rp_sub-04_task-restingstate_acq-RL_bold_00001	70	7.415190e-02	4.768412e-02	1.310645e-01	-3.790588e-03	-3.119950e-02	1.524050e-01
		rp_sub-04_task-restingstate_acq-RL_bold_00001	71	3.895133e-02	5.861201e-02	1.349212e-01	-2.250200e-02	-4.798343e-02	1.091207e-01
		rp_sub-04_task-restingstate_acq-RL_bold_00001	72	7.919040e-02	4.941561e-02	1.402345e-01	-3.585675e-02	-2.310587e-02	1.387855e-01
		rp_sub-04_task-restingstate_acq-RL_bold_00001	73	7.343273e-02	5.086113e-02	1.292502e-01	-9.374184e-03	-3.620727e-02	1.464307e-01
		rp_sub-04_task-restingstate_acq-RL_bold_00001	74	3.743065e-02	6.621995e-02	1.235261e-01	-1.438728e-02	-3.592394e-02	1.188651e-01
		rp_sub-04_task-restingstate_acq-RL_bold_00001	75	9.005753e-02	4.995867e-02	1.370055e-01	-1.435959e-02	-2.200265e-02	1.515429e-01
		rp_sub-04_task-restingstate_acq-RL_bold_00001	76	7.967558e-02	3.495002e-02	1.422892e-01	-2.303310e-02	-2.890411e-02	1.612479e-01
		rp_sub-04_task-restingstate_acq-RL_bold_00001	77	7.002170e-02	3.910172e-02	1.355018e-01	-4.763180e-03	-3.285721e-02	1.503101e-01
		rp_sub-04_task-restingstate_acq-RL_bold_00001	78	6.780332e-02	4.146154e-02	1.365954e-01	-1.295508e-02	-3.484088e-02	1.457186e-01
		rp_sub-04_task-restingstate_acq-RL_bold_00001	79	5.338963e-02	6.321862e-02	1.261116e-01	-1.943952e-02	-4.028911e-02	1.272690e-01
		rp_sub-04_task-restingstate_acq-RL_bold_00001	80	6.901505e-02	5.527593e-02	1.410717e-01	-2.199798e-02	-4.383494e-02	1.385205e-01
		rp_sub-04_task-restingstate_acq-RL_bold_00001	81	9.332534e-02	4.256961e-02	1.532892e-01	-1.718000e-02	-3.930985e-02	1.690015e-01
		rp_sub-04_task-restingstate_acq-RL_bold_00001	82	6.632616e-02	4.907862e-02	1.551533e-01	-4.553695e-03	-5.202303e-02	1.591602e-01
		rp_sub-04_task-restingstate_acq-RL_bold_00001	83	6.851931e-02	5.588665e-02	1.375086e-01	-1.196846e-02	-4.593929e-02	1.412064e-01
		rp_sub-04_task-restingstate_acq-RL_bold_00001	84	6.251055e-02	5.572531e-02	1.487026e-01	-2.583315e-02	-4.801355e-02	1.457788e-01
		rp_sub-04_task-restingstate_acq-RL_bold_00001	85	8.859933e-02	4.456640e-02	1.536295e-01	-2.039951e-02	-4.321146e-02	1.674928e-01
		rp_sub-04_task-restingstate_acq-RL_bold_00001	86	4.981157e-02	7.020547e-02	1.474991e-01	-1.712972e-02	-4.726972e-02	1.409714e-01
		rp_sub-04_task-restingstate_acq-RL_bold_00001	87	9.924796e-02	5.013175e-02	1.581696e-01	-2.307824e-02	-4.135881e-02	1.668745e-01
		rp_sub-04_task-restingstate_acq-RL_bold_00001	88	9.150535e-02	5.465557e-02	1.640141e-01	-1.569277e-02	-4.093199e-02	1.775283e-01
		rp_sub-04_task-restingstate_acq-RL_bold_00001	89	5.206904e-02	7.076581e-02	1.592601e-01	-1.943357e-02	-6.275422e-02	1.373820e-01
		rp_sub-04_task-restingstate_acq-RL_bold_00001	90	9.879135e-02	5.272105e-02	1.611855e-01	-2.222770e-02	-4.599478e-02	1.713343e-01
		rp_sub-04_task-restingstate_acq-RL_bold_00001	91	8.556249e-02	6.249351e-02	1.481574e-01	-1.615946e-02	-5.801983e-02	1.768193e-01
		rp_sub-04_task-restingstate_acq-RL_bold_00001	92	1.017075e-01	5.940164e-02	1.495962e-01	1.178734e-03	-4.506758e-02	1.816637e-01
		rp_sub-04_task-restingstate_acq-RL_bold_00001	93	5.867002e-02	8.051464e-02	1.464481e-01	-1.656378e-02	-5.470811e-02	1.456636e-01
		rp_sub-04_task-restingstate_acq-RL_bold_00001	94	1.028819e-01	5.541053e-02	1.676464e-01	-1.223740e-02	-6.013405e-02	1.798354e-01
		rp_sub-04_task-restingstate_acq-RL_bold_00001	95	1.052138e-01	4.896653e-02	1.708219e-01	-1.876908e-02	-3.652088e-02	1.932455e-01
		rp_sub-04_task-restingstate_acq-RL_bold_00001	96	9.124243e-02	5.136701e-02	1.576700e-01	-1.034092e-02	-4.967314e-02	1.839569e-01
		rp_sub-04_task-restingstate_acq-RL_bold_00001	97	7.974284e-02	5.194004e-02	1.575077e-01	-9.804935e-03	-5.116813e-02	1.737231e-01
		rp_sub-04_task-restingstate_acq-RL_bold_00001	98	7.825343e-02	7.099673e-02	1.562370e-01	-1.360772e-02	-5.984188e-02	1.602710e-01
		rp_sub-04_task-restingstate_acq-RL_bold_00001	99	1.141921e-01	5.960029e-02	1.745350e-01	-1.605831e-02	-4.691729e-02	1.827256e-01
		rp_sub-04_task-restingstate_acq-RL_bold_00001	100	9.463987e-02	6.231641e-02	1.553051e-01	2.043073e-03	-5.283432e-02	1.890123e-01
		rp_sub-04_task-restingstate_acq-RL_bold_00001	101	7.055942e-02	7.250393e-02	1.705502e-01	-1.895106e-02	-6.907606e-02	1.586231e-01
		rp_sub-04_task-restingstate_acq-RL_bold_00001	102	1.020734e-01	4.427086e-02	1.899997e-01	-2.859649e-02	-6.779159e-02	1.843500e-01
		rp_sub-04_task-restingstate_acq-RL_bold_00001	103	8.548071e-02	4.831269e-02	1.870349e-01	-3.012116e-02	-6.249684e-02	1.813140e-01
		rp_sub-04_task-restingstate_acq-RL_bold_00001	104	1.003027e-01	4.312198e-02	1.944504e-01	-4.081747e-02	-5.427228e-02	1.961711e-01
		rp_sub-04_task-restingstate_acq-RL_bold_00001	105	1.040109e-01	5.248618e-02	1.978681e-01	-3.763875e-02	-5.876540e-02	1.991465e-01
		rp_sub-04_task-restingstate_acq-RL_bold_00001	106	1.080879e-01	5.200768e-02	1.972409e-01	-2.605560e-02	-5.559090e-02	2.020897e-01
		rp_sub-04_task-restingstate_acq-RL_bold_00001	107	1.196734e-01	5.780312e-02	1.938006e-01	-2.059934e-02	-5.324617e-02	2.039905e-01
		rp_sub-04_task-restingstate_acq-RL_bold_00001	108	9.505895e-02	6.432866e-02	1.840045e-01	-5.315509e-04	-6.912471e-02	1.921929e-01
		rp_sub-04_task-restingstate_acq-RL_bold_00001	109	8.816044e-02	7.179306e-02	1.978348e-01	-1.772975e-02	-7.259494e-02	1.723465e-01
		rp_sub-04_task-restingstate_acq-RL_bold_00001	110	9.784516e-02	6.906259e-02	1.931492e-01	-1.580592e-02	-7.818533e-02	1.720168e-01
		rp_sub-04_task-restingstate_acq-RL_bold_00001	111	1.186240e-01	7.080722e-02	1.904597e-01	-1.709658e-02	-6.330619e-02	1.915399e-01
		rp_sub-04_task-restingstate_acq-RL_bold_00001	112	1.083869e-01	6.659693e-02	1.861009e-01	-1.312218e-02	-6.941735e-02	2.012314e-01
		rp_sub-04_task-restingstate_acq-RL_bold_00001	113	1.081918e-01	6.783340e-02	1.839474e-01	-1.501276e-02	-6.175115e-02	2.019588e-01
		rp_sub-04_task-restingstate_acq-RL_bold_00001	114	9.900051e-02	6.502409e-02	1.774028e-01	-1.258104e-02	-7.247295e-02	1.969818e-01
		rp_sub-04_task-restingstate_acq-RL_bold_00001	115	1.040103e-01	6.632946e-02	1.740271e-01	-8.617788e-03	-6.930784e-02	1.925856e-01
		rp_sub-04_task-restingstate_acq-RL_bold_00001	116	1.208623e-01	4.476181e-02	1.995747e-01	-2.402620e-02	-6.555304e-02	2.130585e-01
		rp_sub-04_task-restingstate_acq-RL_bold_00001	117	1.213601e-01	4.487427e-02	2.030047e-01	-1.997781e-02	-6.943253e-02	2.158256e-01
		rp_sub-04_task-restingstate_acq-RL_bold_00001	118	1.135336e-01	5.078563e-02	2.076013e-01	-2.949137e-02	-7.370520e-02	2.161198e-01
		rp_sub-04_task-restingstate_acq-RL_bold_00001	119	1.097222e-01	5.448784e-02	2.103885e-01	-2.805139e-02	-7.655950e-02	2.097885e-01
		rp_sub-04_task-restingstate_acq-RL_bold_00001	120	9.258133e-02	6.883857e-02	2.047464e-01	-1.804096e-02	-8.164492e-02	1.926684e-01
		rp_sub-04_task-restingstate_acq-RL_bold_00001	121	9.647936e-02	7.168880e-02	2.017143e-01	-2.260020e-02	-8.116890e-02	1.957451e-01
		rp_sub-04_task-restingstate_acq-RL_bold_00001	122	1.102071e-01	5.726853e-02	2.031975e-01	-2.337876e-02	-7.624145e-02	2.055915e-01
		rp_sub-04_task-restingstate_acq-RL_bold_00001	123	1.048867e-01	6.280747e-02	2.083197e-01	-3.358728e-02	-7.226718e-02	2.079506e-01
		rp_sub-04_task-restingstate_acq-RL_bold_00001	124	9.802831e-02	6.856587e-02	2.064272e-01	-3.550330e-02	-7.478039e-02	2.002602e-01
		rp_sub-04_task-restingstate_acq-RL_bold_00001	125	1.136525e-01	6.481239e-02	2.071715e-01	-3.058450e-02	-6.885457e-02	2.069967e-01
		rp_sub-04_task-restingstate_acq-RL_bold_00001	126	1.105668e-01	6.808096e-02	2.116751e-01	-3.278808e-02	-7.712619e-02	2.084568e-01
		rp_sub-04_task-restingstate_acq-RL_bold_00001	127	9.904214e-02	7.097961e-02	2.055111e-01	-2.332967e-02	-7.943958e-02	1.928104e-01
		rp_sub-04_task-restingstate_acq-RL_bold_00001	128	1.148801e-01	7.700782e-02	1.980907e-01	-1.512833e-02	-8.421408e-02	1.976449e-01
		rp_sub-04_task-restingstate_acq-RL_bold_00001	129	1.297938e-01	8.482853e-02	1.990508e-01	1.888751e-03	-7.096618e-02	2.081706e-01
		rp_sub-04_task-restingstate_acq-RL_bold_00001	130	1.276115e-01	6.542639e-02	2.108301e-01	-6.394638e-03	-7.340550e-02	2.170442e-01
		rp_sub-04_task-restingstate_acq-RL_bold_00001	131	1.303472e-01	6.612303e-02	2.159609e-01	-2.414110e-03	-8.661357e-02	2.209706e-01
		rp_sub-04_task-restingstate_acq-RL_bold_00001	132	1.235484e-01	6.414518e-02	2.182186e-01	-3.217544e-03	-8.264862e-02	2.276637e-01
		rp_sub-04_task-restingstate_acq-RL_bold_00001	133	1.062724e-01	6.385945e-02	2.247491e-01	-2.451630e-02	-8.212794e-02	2.166820e-01
		rp_sub-04_task-restingstate_acq-RL_bold_00001	134	1.083236e-01	6.198587e-02	2.224031e-01	-1.320797e-02	-9.056778e-02	2.169320e-01
		rp_sub-04_task-restingstate_acq-RL_bold_00001	135	8.853072e-02	7.486930e-02	2.146801e-01	-2.109379e-02	-9.237350e-02	1.989499e-01
		rp_sub-04_task-restingstate_acq-RL_bold_00001	136	1.136292e-01	7.038271e-02	2.204902e-01	-2.122562e-02	-9.062342e-02	2.062208e-01
		rp_sub-04_task-restingstate_acq-RL_bold_00001	137	1.229141e-01	7.234058e-02	2.192306e-01	-1.583101e-02	-7.610357e-02	2.305621e-01
		rp_sub-04_task-restingstate_acq-RL_bold_00001	138	1.272183e-01	6.552051e-02	2.277673e-01	-3.240286e-03	-8.501244e-02	2.328085e-01
		rp_sub-04_task-restingstate_acq-RL_bold_00001	139	1.135714e-01	7.115138e-02	2.137175e-01	-8.011041e-03	-9.060546e-02	2.274938e-01
		rp_sub-04_task-restingstate_acq-RL_bold_00001	140	1.212776e-01	6.233752e-02	2.266211e-01	-1.431117e-02	-9.361708e-02	2.309902e-01
		rp_sub-04_task-restingstate_acq-RL_bold_00001	141	1.110793e-01	6.772437e-02	2.289026e-01	-1.306887e-02	-1.063023e-01	2.222103e-01
		rp_sub-04_task-restingstate_acq-RL_bold_00001	142	1.193989e-01	7.540743e-02	2.344701e-01	-1.842174e-02	-1.032590e-01	2.181502e-01
		rp_sub-04_task-restingstate_acq-RL_bold_00001	143	1.272646e-01	6.278050e-02	2.500177e-01	-1.743547e-02	-9.254167e-02	2.321718e-01
		rp_sub-04_task-restingstate_acq-RL_bold_00001	144	1.199627e-01	6.725504e-02	2.564474e-01	-2.741167e-02	-1.034748e-01	2.277233e-01
		rp_sub-04_task-restingstate_acq-RL_bold_00001	145	1.177049e-01	7.028627e-02	2.578924e-01	-2.879225e-02	-1.047030e-01	2.297923e-01
		rp_sub-04_task-restingstate_acq-RL_bold_00001	146	1.206210e-01	6.614779e-02	2.594962e-01	-1.637348e-02	-1.128372e-01	2.353429e-01
		rp_sub-04_task-restingstate_acq-RL_bold_00001	147	1.404111e-01	6.083591e-02	2.485725e-01	-1.214532e-02	-9.946891e-02	2.529466e-01
		rp_sub-04_task-restingstate_acq-RL_bold_00001	148	1.523513e-01	6.314348e-02	2.399475e-01	-1.361546e-02	-9.142532e-02	2.620526e-01
		rp_sub-04_task-restingstate_acq-RL_bold_00001	149	1.445928e-01	6.530394e-02	2.399602e-01	-4.131247e-03	-1.022827e-01	2.533016e-01
		rp_sub-04_task-restingstate_acq-RL_bold_00001	150	1.409241e-01	5.096168e-02	2.551365e-01	-1.406810e-02	-1.008878e-01	2.577590e-01
		rp_sub-04_task-restingstate_acq-RL_bold_00001	151	1.230230e-01	6.679465e-02	2.482254e-01	-9.929810e-03	-9.392385e-02	2.454295e-01
		rp_sub-04_task-restingstate_acq-RL_bold_00001	152	1.120923e-01	8.049222e-02	2.342508e-01	-8.543940e-03	-1.022522e-01	2.251086e-01
		rp_sub-04_task-restingstate_acq-RL_bold_00001	153	1.528990e-01	8.575471e-02	2.319312e-01	6.635325e-04	-9.664633e-02	2.425093e-01
		rp_sub-04_task-restingstate_acq-RL_bold_00001	154	1.471854e-01	8.121367e-02	2.379021e-01	1.153835e-02	-9.185673e-02	2.485524e-01
		rp_sub-04_task-restingstate_acq-RL_bold_00001	155	1.391234e-01	5.679865e-02	2.651524e-01	-1.668310e-02	-1.141310e-01	2.510335e-01
		rp_sub-04_task-restingstate_acq-RL_bold_00001	156	1.169230e-01	5.513062e-02	2.525254e-01	-1.118566e-02	-1.220372e-01	2.414920e-01
		rp_sub-04_task-restingstate_acq-RL_bold_00001	157	1.230829e-01	8.037443e-02	2.282347e-01	-7.046088e-03	-1.102984e-01	2.259164e-01
		rp_sub-04_task-restingstate_acq-RL_bold_00001	158	1.554993e-01	8.191586e-02	2.519854e-01	-1.128097e-02	-9.422121e-02	2.528806e-01
		rp_sub-04_task-restingstate_acq-RL_bold_00001	159	1.514769e-01	6.405643e-02	2.588191e-01	-8.696235e-03	-1.066384e-01	2.543575e-01
		rp_sub-04_task-restingstate_acq-RL_bold_00001	160	1.469381e-01	5.349868e-02	2.780446e-01	-1.286856e-02	-1.099488e-01	2.618303e-01
		rp_sub-04_task-restingstate_acq-RL_bold_00001	161	1.296796e-01	5.933407e-02	2.497406e-01	-1.252088e-02	-1.178945e-01	2.483826e-01
		rp_sub-04_task-restingstate_acq-RL_bold_00001	162	1.590404e-01	5.819557e-02	2.576802e-01	-2.501450e-02	-1.148161e-01	2.654586e-01
		rp_sub-04_task-restingstate_acq-RL_bold_00001	163	1.338483e-01	5.978602e-02	2.435021e-01	-2.523574e-02	-1.119765e-01	2.491812e-01
		rp_sub-04_task-restingstate_acq-RL_bold_00001	164	1.257894e-01	6.935109e-02	2.167397e-01	-5.027093e-03	-1.022678e-01	2.329856e-01
		rp_sub-04_task-restingstate_acq-RL_bold_00001	165	1.680071e-01	6.518494e-02	2.220262e-01	7.669548e-03	-8.730038e-02	2.576803e-01
		rp_sub-04_task-restingstate_acq-RL_bold_00001	166	1.591176e-01	6.673125e-02	2.359193e-01	-5.861080e-03	-1.069093e-01	2.635948e-01
		rp_sub-04_task-restingstate_acq-RL_bold_00001	167	1.361832e-01	6.763866e-02	2.255541e-01	-1.625708e-02	-1.209123e-01	2.467200e-01
		rp_sub-04_task-restingstate_acq-RL_bold_00001	168	1.557553e-01	4.822450e-02	2.346438e-01	-8.578859e-03	-1.238188e-01	2.631702e-01
		rp_sub-04_task-restingstate_acq-RL_bold_00001	169	1.533482e-01	4.945880e-02	2.402965e-01	-3.007755e-02	-1.142738e-01	2.610806e-01
		rp_sub-04_task-restingstate_acq-RL_bold_00001	170	1.396901e-01	6.359215e-02	2.353479e-01	-3.260040e-02	-1.172220e-01	2.457250e-01
		rp_sub-04_task-restingstate_acq-RL_bold_00001	171	1.524984e-01	6.264253e-02	2.495817e-01	-3.163860e-02	-1.142605e-01	2.554634e-01
		rp_sub-04_task-restingstate_acq-RL_bold_00001	172	1.479252e-01	6.648848e-02	2.454636e-01	-3.482642e-02	-1.134777e-01	2.565741e-01
		rp_sub-04_task-restingstate_acq-RL_bold_00001	173	1.812597e-01	7.307392e-02	2.438052e-01	-3.538431e-02	-1.293158e-01	2.510166e-01
		rp_sub-04_task-restingstate_acq-RL_bold_00001	174	9.796739e-02	7.731318e-02	2.373414e-01	-2.915769e-02	-1.179098e-01	2.375024e-01
		rp_sub-04_task-restingstate_acq-RL_bold_00001	175	1.565923e-01	6.845756e-02	2.532133e-01	-2.995004e-02	-1.178652e-01	2.492099e-01
		rp_sub-04_task-restingstate_acq-RL_bold_00001	176	1.714254e-01	6.240242e-02	2.620542e-01	-2.739833e-02	-1.199651e-01	2.645888e-01
		rp_sub-04_task-restingstate_acq-RL_bold_00001	177	1.718807e-01	6.468962e-02	2.612055e-01	-1.543885e-02	-1.199639e-01	2.832597e-01
		rp_sub-04_task-restingstate_acq-RL_bold_00001	178	1.660868e-01	5.911379e-02	2.629377e-01	-1.663957e-02	-1.228451e-01	2.799108e-01
		rp_sub-04_task-restingstate_acq-RL_bold_00001	179	1.492537e-01	6.654048e-02	2.501565e-01	-2.375520e-02	-1.281650e-01	2.568283e-01
		rp_sub-04_task-restingstate_acq-RL_bold_00001	180	1.714369e-01	6.490398e-02	2.625673e-01	-2.884439e-02	-1.203841e-01	2.716394e-01
		rp_sub-04_task-restingstate_acq-RL_bold_00001	181	1.626890e-01	6.275278e-02	2.609084e-01	-3.475798e-02	-1.193438e-01	2.687074e-01
		rp_sub-04_task-restingstate_acq-RL_bold_00001	182	1.707767e-01	6.093556e-02	2.618989e-01	-3.041873e-02	-1.239108e-01	2.825518e-01
		rp_sub-04_task-restingstate_acq-RL_bold_00001	183	1.800622e-01	6.263622e-02	2.637887e-01	-2.277578e-02	-1.201684e-01	2.906987e-01
		rp_sub-04_task-restingstate_acq-RL_bold_00001	184	1.567668e-01	7.739474e-02	2.491172e-01	-2.758564e-02	-1.304827e-01	2.674829e-01
		rp_sub-04_task-restingstate_acq-RL_bold_00001	185	1.785919e-01	6.965299e-02	2.579323e-01	-2.883526e-02	-1.272664e-01	2.875095e-01
		rp_sub-04_task-restingstate_acq-RL_bold_00001	186	1.790399e-01	7.451048e-02	2.524805e-01	-9.404642e-03	-1.293946e-01	2.904146e-01
		rp_sub-04_task-restingstate_acq-RL_bold_00001	187	1.526212e-01	7.356228e-02	2.682932e-01	-2.067002e-02	-1.458931e-01	2.709836e-01
		rp_sub-04_task-restingstate_acq-RL_bold_00001	188	1.885666e-01	7.062431e-02	2.730321e-01	-2.793006e-02	-1.226119e-01	2.902454e-01
		rp_sub-04_task-restingstate_acq-RL_bold_00001	189	1.763209e-01	7.729105e-02	2.668927e-01	-2.021076e-02	-1.232959e-01	2.896453e-01
		rp_sub-04_task-restingstate_acq-RL_bold_00001	190	1.819296e-01	6.612255e-02	2.685342e-01	-8.064561e-03	-1.281124e-01	2.971525e-01
		rp_sub-04_task-restingstate_acq-RL_bold_00001	191	1.685881e-01	8.117827e-02	2.581834e-01	-2.006038e-02	-1.265674e-01	2.778047e-01
		rp_sub-04_task-restingstate_acq-RL_bold_00001	192	1.892473e-01	7.224648e-02	2.603924e-01	-2.119763e-02	-1.265785e-01	2.945634e-01
		rp_sub-04_task-restingstate_acq-RL_bold_00001	193	1.882103e-01	7.268108e-02	2.552021e-01	-3.358135e-03	-1.345538e-01	2.942290e-01
		rp_sub-04_task-restingstate_acq-RL_bold_00001	194	1.765664e-01	7.848136e-02	2.659385e-01	-2.278849e-02	-1.418575e-01	2.816910e-01
		rp_sub-04_task-restingstate_acq-RL_bold_00001	195	1.950325e-01	7.003841e-02	2.645338e-01	-1.849531e-02	-1.273983e-01	3.005962e-01
		rp_sub-04_task-restingstate_acq-RL_bold_00001	196	1.521686e-01	9.119472e-02	2.539498e-01	-1.586621e-02	-1.400822e-01	2.660569e-01
		rp_sub-04_task-restingstate_acq-RL_bold_00001	197	1.823957e-01	8.427759e-02	2.670711e-01	-2.293679e-02	-1.362819e-01	2.771890e-01
		rp_sub-04_task-restingstate_acq-RL_bold_00001	198	1.668794e-01	8.651315e-02	2.633711e-01	-1.014487e-02	-1.437214e-01	2.768655e-01
		rp_sub-04_task-restingstate_acq-RL_bold_00001	199	1.864299e-01	6.672074e-02	2.845453e-01	-2.797160e-02	-1.532716e-01	2.958713e-01
		rp_sub-04_task-restingstate_acq-RL_bold_00001	200	1.993287e-01	7.773249e-02	2.767779e-01	-1.201431e-02	-1.345330e-01	3.109989e-01
		rp_sub-04_task-restingstate_acq-RL_bold_00001	201	1.667355e-01	7.859089e-02	2.783860e-01	-2.218223e-02	-1.475653e-01	2.911274e-01
		rp_sub-04_task-restingstate_acq-RL_bold_00001	202	2.004368e-01	7.318284e-02	2.712531e-01	-1.368213e-02	-1.423270e-01	3.119978e-01
		rp_sub-04_task-restingstate_acq-RL_bold_00001	203	1.898882e-01	8.424650e-02	2.730660e-01	-1.115462e-02	-1.390256e-01	3.033868e-01
		rp_sub-04_task-restingstate_acq-RL_bold_00001	204	1.834608e-01	7.087580e-02	2.732318e-01	-2.781052e-02	-1.424204e-01	2.987259e-01
		rp_sub-04_task-restingstate_acq-RL_bold_00001	205	1.701124e-01	8.591655e-02	2.693104e-01	-2.059624e-02	-1.487022e-01	2.873983e-01
		rp_sub-04_task-restingstate_acq-RL_bold_00001	206	2.097674e-01	7.884885e-02	2.791135e-01	-4.169038e-03	-1.305715e-01	3.179189e-01
		rp_sub-04_task-restingstate_acq-RL_bold_00001	207	1.942971e-01	6.925337e-02	2.710452e-01	-4.671097e-03	-1.424251e-01	3.227569e-01
		rp_sub-04_task-restingstate_acq-RL_bold_00001	208	1.774285e-01	7.137334e-02	2.789744e-01	-1.306431e-02	-1.604301e-01	2.999438e-01
		rp_sub-04_task-restingstate_acq-RL_bold_00001	209	1.828061e-01	7.400438e-02	2.946335e-01	-2.831790e-02	-1.578935e-01	2.997109e-01
		rp_sub-04_task-restingstate_acq-RL_bold_00001	210	2.190518e-01	6.982640e-02	2.788568e-01	-1.696878e-02	-1.402985e-01	3.238382e-01
		rp_sub-04_task-restingstate_acq-RL_bold_00001	211	2.041005e-01	7.482317e-02	2.874960e-01	-1.995976e-02	-1.475632e-01	3.187549e-01
		rp_sub-04_task-restingstate_acq-RL_bold_00001	212	1.891034e-01	8.536421e-02	2.849973e-01	-9.698100e-03	-1.533926e-01	3.063895e-01
		rp_sub-04_task-restingstate_acq-RL_bold_00001	213	1.995929e-01	6.477469e-02	3.081178e-01	-2.475586e-02	-1.575674e-01	3.160507e-01
		rp_sub-04_task-restingstate_acq-RL_bold_00001	214	1.958814e-01	7.058444e-02	2.760357e-01	-1.269299e-02	-1.564161e-01	3.128162e-01
		rp_sub-04_task-restingstate_acq-RL_bold_00001	215	2.006488e-01	7.199506e-02	3.045205e-01	-2.652923e-02	-1.508459e-01	3.151278e-01
		rp_sub-04_task-restingstate_acq-RL_bold_00001	216	1.892766e-01	7.014186e-02	2.840651e-01	-1.665335e-02	-1.539178e-01	3.075141e-01
		rp_sub-04_task-restingstate_acq-RL_bold_00001	217	1.986300e-01	8.058914e-02	2.762582e-01	-1.462767e-02	-1.608254e-01	3.073396e-01
		rp_sub-04_task-restingstate_acq-RL_bold_00001	218	2.025958e-01	7.363781e-02	2.984908e-01	-3.574056e-02	-1.600375e-01	3.101171e-01
		rp_sub-04_task-restingstate_acq-RL_bold_00001	219	2.131596e-01	7.013716e-02	2.968212e-01	-1.165936e-02	-1.544378e-01	3.322301e-01
		rp_sub-04_task-restingstate_acq-RL_bold_00001	220	1.977959e-01	7.215397e-02	2.896325e-01	-2.002355e-02	-1.615443e-01	3.153719e-01
		rp_sub-04_task-restingstate_acq-RL_bold_00001	221	1.920991e-01	7.970757e-02	2.850888e-01	-1.745736e-02	-1.566029e-01	3.078419e-01
		rp_sub-04_task-restingstate_acq-RL_bold_00001	222	1.980846e-01	7.162593e-02	2.956794e-01	-2.532937e-02	-1.700344e-01	3.133820e-01
		rp_sub-04_task-restingstate_acq-RL_bold_00001	223	2.187265e-01	6.472733e-02	2.986487e-01	-1.620336e-02	-1.615839e-01	3.350666e-01
		rp_sub-04_task-restingstate_acq-RL_bold_00001	224	2.301120e-01	6.144100e-02	3.045962e-01	-1.776443e-02	-1.474751e-01	3.449898e-01
		rp_sub-04_task-restingstate_acq-RL_bold_00001	225	2.221229e-01	5.985004e-02	2.879710e-01	-1.270769e-02	-1.502687e-01	3.462962e-01
		rp_sub-04_task-restingstate_acq-RL_bold_00001	226	1.855839e-01	7.039964e-02	2.846207e-01	-1.495653e-02	-1.584145e-01	3.084976e-01
		rp_sub-04_task-restingstate_acq-RL_bold_00001	227	2.215656e-01	6.475314e-02	2.893659e-01	4.355246e-03	-1.677676e-01	3.356582e-01
		rp_sub-04_task-restingstate_acq-RL_bold_00001	228	2.083200e-01	7.322216e-02	2.937167e-01	-1.333942e-02	-1.659766e-01	3.226914e-01
		rp_sub-04_task-restingstate_acq-RL_bold_00001	229	2.316418e-01	6.910938e-02	3.059012e-01	-2.961898e-02	-1.544684e-01	3.357400e-01
		rp_sub-04_task-restingstate_acq-RL_bold_00001	230	2.305450e-01	6.037070e-02	2.890318e-01	-1.294423e-02	-1.535753e-01	3.495212e-01
		rp_sub-04_task-restingstate_acq-RL_bold_00001	231	2.173029e-01	7.155489e-02	2.884122e-01	-1.225253e-02	-1.644257e-01	3.340262e-01
		rp_sub-04_task-restingstate_acq-RL_bold_00001	232	2.042325e-01	8.095461e-02	2.847749e-01	-9.220338e-03	-1.672058e-01	3.213080e-01
		rp_sub-04_task-restingstate_acq-RL_bold_00001	233	2.344930e-01	8.127576e-02	2.957344e-01	-1.175388e-02	-1.514292e-01	3.434682e-01
		rp_sub-04_task-restingstate_acq-RL_bold_00001	234	2.242397e-01	7.531088e-02	2.758612e-01	4.700571e-03	-1.576736e-01	3.473188e-01
		rp_sub-04_task-restingstate_acq-RL_bold_00001	235	2.058973e-01	8.081747e-02	2.637144e-01	1.039195e-02	-1.600869e-01	3.249282e-01
		rp_sub-04_task-restingstate_acq-RL_bold_00001	236	2.208600e-01	7.974498e-02	2.900921e-01	-6.377637e-03	-1.674691e-01	3.352745e-01
		rp_sub-04_task-restingstate_acq-RL_bold_00001	237	2.002213e-01	8.390054e-02	2.944505e-01	-2.166751e-02	-1.677178e-01	3.221851e-01
		rp_sub-04_task-restingstate_acq-RL_bold_00001	238	2.295786e-01	7.932379e-02	3.041185e-01	-6.497430e-03	-1.657766e-01	3.511267e-01
		rp_sub-04_task-restingstate_acq-RL_bold_00001	239	2.184264e-01	7.634876e-02	2.964220e-01	-3.330103e-03	-1.773793e-01	3.434741e-01
		rp_sub-04_task-restingstate_acq-RL_bold_00001	240	2.126936e-01	7.357761e-02	3.080021e-01	-1.704910e-02	-1.723434e-01	3.409104e-01
		rp_sub-04_task-restingstate_acq-RL_bold_00001	241	2.234945e-01	6.841399e-02	2.910517e-01	5.877831e-03	-1.717935e-01	3.486155e-01
		rp_sub-04_task-restingstate_acq-RL_bold_00001	242	2.175116e-01	7.201989e-02	3.033047e-01	-7.233526e-03	-1.843562e-01	3.409307e-01
		rp_sub-04_task-restingstate_acq-RL_bold_00001	243	2.258035e-01	7.387141e-02	2.898522e-01	3.589770e-04	-1.795745e-01	3.454269e-01
		rp_sub-04_task-restingstate_acq-RL_bold_00001	244	2.328190e-01	7.425617e-02	2.856832e-01	1.182461e-02	-1.749228e-01	3.535112e-01
		rp_sub-04_task-restingstate_acq-RL_bold_00001	245	2.226374e-01	7.969126e-02	2.839928e-01	9.279409e-03	-1.774232e-01	3.462114e-01
		rp_sub-04_task-restingstate_acq-RL_bold_00001	246	2.234225e-01	8.849422e-02	3.014118e-01	-1.190979e-02	-1.820654e-01	3.355216e-01
		rp_sub-04_task-restingstate_acq-RL_bold_00001	247	2.383521e-01	8.384228e-02	3.170760e-01	-1.384280e-02	-1.766854e-01	3.549320e-01
		rp_sub-04_task-restingstate_acq-RL_bold_00001	248	2.320814e-01	7.870923e-02	3.213184e-01	-1.520446e-02	-1.771833e-01	3.563295e-01
		rp_sub-04_task-restingstate_acq-RL_bold_00001	249	2.333567e-01	8.615836e-02	3.140109e-01	-1.319793e-02	-1.784593e-01	3.538967e-01
		rp_sub-04_task-restingstate_acq-RL_bold_00001	250	2.327591e-01	7.487400e-02	3.204137e-01	-1.919024e-02	-1.838536e-01	3.553217e-01
		rp_sub-05_task-restingstate_acq-RL_bold_00001	1	0.000000e+00	0.000000e+00	0.000000e+00	0.000000e+00	0.000000e+00	0.000000e+00
		rp_sub-05_task-restingstate_acq-RL_bold_00001	2	5.365343e-02	-6.088566e-03	1.979745e-03	-7.103899e-03	-3.955470e-03	6.197054e-05
		rp_sub-05_task-restingstate_acq-RL_bold_00001	3	4.359712e-02	6.353991e-05	6.684955e-03	-2.131187e-02	-1.137257e-02	7.865786e-03
		rp_sub-05_task-restingstate_acq-RL_bold_00001	4	4.607299e-02	-8.260812e-04	2.628063e-02	-2.909384e-02	1.582247e-03	1.204079e-02
		rp_sub-05_task-restingstate_acq-RL_bold_00001	5	5.415205e-02	2.782147e-03	1.040356e-02	-1.590841e-02	3.810102e-05	1.215040e-02
		rp_sub-05_task-restingstate_acq-RL_bold_00001	6	6.034341e-02	2.015330e-03	1.086799e-03	3.450151e-03	-1.581336e-03	7.655313e-03
		rp_sub-05_task-restingstate_acq-RL_bold_00001	7	6.363173e-02	-5.940758e-03	2.022598e-02	-7.516253e-03	-1.485542e-02	9.919132e-03
		rp_sub-05_task-restingstate_acq-RL_bold_00001	8	5.074476e-02	-4.596981e-03	2.617209e-02	-3.411662e-03	-5.310964e-03	1.752597e-02
		rp_sub-05_task-restingstate_acq-RL_bold_00001	9	4.085903e-02	-3.004304e-03	2.364197e-02	4.621350e-03	-1.974963e-03	1.473704e-02
		rp_sub-05_task-restingstate_acq-RL_bold_00001	10	5.594375e-02	3.222214e-04	2.025653e-02	6.266452e-03	-1.267472e-02	1.386089e-02
		rp_sub-05_task-restingstate_acq-RL_bold_00001	11	6.169902e-02	-6.661696e-04	4.465774e-02	-7.401802e-03	-2.010257e-03	2.363343e-02
		rp_sub-05_task-restingstate_acq-RL_bold_00001	12	6.576761e-02	-6.953557e-03	5.801233e-02	-7.640916e-03	-7.803996e-03	2.833050e-02
		rp_sub-05_task-restingstate_acq-RL_bold_00001	13	7.336578e-02	-1.135221e-02	5.409937e-02	3.717800e-03	-1.370079e-02	3.634274e-02
		rp_sub-05_task-restingstate_acq-RL_bold_00001	14	8.165003e-02	-5.751360e-03	6.235927e-02	2.684579e-03	-2.027169e-02	3.269324e-02
		rp_sub-05_task-restingstate_acq-RL_bold_00001	15	8.194818e-02	-7.495282e-03	7.365411e-02	-3.085760e-03	-1.411393e-02	4.301431e-02
		rp_sub-05_task-restingstate_acq-RL_bold_00001	16	7.744719e-02	-5.485640e-03	8.705075e-02	-1.333545e-02	-1.211953e-02	4.321750e-02
		rp_sub-05_task-restingstate_acq-RL_bold_00001	17	8.319308e-02	-6.813179e-03	8.449568e-02	-2.158823e-02	-1.576756e-02	5.033461e-02
		rp_sub-05_task-restingstate_acq-RL_bold_00001	18	9.964382e-02	-4.314121e-03	1.000689e-01	-3.767637e-02	-1.846876e-02	5.186764e-02
		rp_sub-05_task-restingstate_acq-RL_bold_00001	19	9.733902e-02	-1.001015e-02	7.869139e-02	-6.925102e-03	-2.167427e-02	5.702793e-02
		rp_sub-05_task-restingstate_acq-RL_bold_00001	20	9.951287e-02	-1.083300e-02	8.178853e-02	-7.792582e-04	-3.443672e-02	4.710582e-02
		rp_sub-05_task-restingstate_acq-RL_bold_00001	21	8.468303e-02	-1.456034e-02	9.114078e-02	1.720996e-03	-2.759554e-02	5.655139e-02
		rp_sub-05_task-restingstate_acq-RL_bold_00001	22	9.372965e-02	-1.431830e-02	9.574949e-02	1.722610e-02	-4.575047e-02	5.685284e-02
		rp_sub-05_task-restingstate_acq-RL_bold_00001	23	1.030197e-01	-1.292369e-02	1.032916e-01	5.652787e-03	-3.499062e-02	6.500938e-02
		rp_sub-05_task-restingstate_acq-RL_bold_00001	24	1.089428e-01	-1.240387e-02	1.215551e-01	-9.645575e-03	-3.792281e-02	6.815332e-02
		rp_sub-05_task-restingstate_acq-RL_bold_00001	25	1.221800e-01	-2.116461e-02	1.332799e-01	-1.603837e-02	-4.954670e-02	8.618462e-02
		rp_sub-05_task-restingstate_acq-RL_bold_00001	26	1.099216e-01	-1.366833e-02	1.240757e-01	-7.166950e-03	-4.062166e-02	7.201280e-02
		rp_sub-05_task-restingstate_acq-RL_bold_00001	27	1.114980e-01	-7.245483e-03	1.125746e-01	6.599633e-03	-4.637407e-02	7.314602e-02
		rp_sub-05_task-restingstate_acq-RL_bold_00001	28	1.254336e-01	-1.444101e-02	1.254552e-01	2.806024e-03	-5.767967e-02	7.543698e-02
		rp_sub-05_task-restingstate_acq-RL_bold_00001	29	1.473001e-01	-9.205497e-03	1.471555e-01	-2.223078e-02	-4.864340e-02	7.814852e-02
		rp_sub-05_task-restingstate_acq-RL_bold_00001	30	1.343807e-01	-2.140169e-02	1.702216e-01	-2.243849e-02	-5.172717e-02	9.606041e-02
		rp_sub-05_task-restingstate_acq-RL_bold_00001	31	1.236960e-01	-7.174949e-03	1.459932e-01	-7.032673e-04	-5.374253e-02	8.436499e-02
		rp_sub-05_task-restingstate_acq-RL_bold_00001	32	1.258872e-01	-1.157977e-02	1.354933e-01	1.835799e-03	-6.331338e-02	8.460100e-02
		rp_sub-05_task-restingstate_acq-RL_bold_00001	33	1.649532e-01	-1.554113e-02	1.734895e-01	-1.631116e-02	-5.845663e-02	1.021953e-01
		rp_sub-05_task-restingstate_acq-RL_bold_00001	34	1.582478e-01	-2.168247e-02	1.645267e-01	-3.744030e-03	-6.427020e-02	1.041678e-01
		rp_sub-05_task-restingstate_acq-RL_bold_00001	35	1.385959e-01	-2.560733e-03	1.512538e-01	1.013956e-02	-6.279039e-02	8.857314e-02
		rp_sub-05_task-restingstate_acq-RL_bold_00001	36	1.762488e-01	-1.716170e-02	1.697609e-01	-9.721247e-03	-6.852266e-02	1.078860e-01
		rp_sub-05_task-restingstate_acq-RL_bold_00001	37	1.807085e-01	-3.228072e-02	2.005355e-01	-2.092728e-02	-7.941009e-02	1.247366e-01
		rp_sub-05_task-restingstate_acq-RL_bold_00001	38	1.485757e-01	-1.420913e-02	1.788335e-01	1.692268e-02	-7.343468e-02	1.162278e-01
		rp_sub-05_task-restingstate_acq-RL_bold_00001	39	1.695620e-01	-2.363694e-02	1.913493e-01	1.960666e-03	-7.688404e-02	1.204169e-01
		rp_sub-05_task-restingstate_acq-RL_bold_00001	40	1.779330e-01	-3.505326e-02	1.953369e-01	1.135280e-03	-8.956840e-02	1.382221e-01
		rp_sub-05_task-restingstate_acq-RL_bold_00001	41	1.583579e-01	-1.628159e-02	2.021335e-01	5.467748e-03	-7.941916e-02	1.193294e-01
		rp_sub-05_task-restingstate_acq-RL_bold_00001	42	1.751854e-01	-2.952547e-02	2.070632e-01	1.965933e-02	-1.075417e-01	1.247169e-01
		rp_sub-05_task-restingstate_acq-RL_bold_00001	43	2.009963e-01	-4.125147e-02	2.130158e-01	5.262739e-03	-8.203870e-02	1.434611e-01
		rp_sub-05_task-restingstate_acq-RL_bold_00001	44	1.737259e-01	-2.954772e-02	2.101576e-01	1.193567e-02	-9.400032e-02	1.318174e-01
		rp_sub-05_task-restingstate_acq-RL_bold_00001	45	1.655348e-01	-2.454039e-02	2.079014e-01	-2.688019e-04	-9.353251e-02	1.240460e-01
		rp_sub-05_task-restingstate_acq-RL_bold_00001	46	2.165427e-01	-4.228177e-02	2.475489e-01	-6.201892e-03	-9.954396e-02	1.508334e-01
		rp_sub-05_task-restingstate_acq-RL_bold_00001	47	1.719367e-01	-1.740104e-02	2.204579e-01	1.193392e-02	-8.860517e-02	1.305663e-01
		rp_sub-05_task-restingstate_acq-RL_bold_00001	48	2.103646e-01	-2.790566e-02	2.154534e-01	7.874438e-03	-9.902618e-02	1.402102e-01
		rp_sub-05_task-restingstate_acq-RL_bold_00001	49	2.261234e-01	-3.670915e-02	2.714088e-01	-1.316441e-02	-1.051881e-01	1.618736e-01
		rp_sub-05_task-restingstate_acq-RL_bold_00001	50	1.895979e-01	-3.069024e-02	2.393292e-01	2.645964e-02	-1.181892e-01	1.527811e-01
		rp_sub-05_task-restingstate_acq-RL_bold_00001	51	2.072711e-01	-2.532583e-02	2.532595e-01	4.000124e-03	-1.030559e-01	1.524730e-01
		rp_sub-05_task-restingstate_acq-RL_bold_00001	52	2.223040e-01	-4.793443e-02	2.687839e-01	-1.367953e-03	-1.184902e-01	1.677775e-01
		rp_sub-05_task-restingstate_acq-RL_bold_00001	53	2.010689e-01	-3.012734e-02	2.494950e-01	2.379274e-02	-1.122247e-01	1.631885e-01
		rp_sub-05_task-restingstate_acq-RL_bold_00001	54	2.109694e-01	-3.474971e-02	2.545547e-01	1.783534e-02	-1.125690e-01	1.582591e-01
		rp_sub-05_task-restingstate_acq-RL_bold_00001	55	2.329431e-01	-4.318825e-02	2.789299e-01	1.172308e-02	-1.214848e-01	1.822943e-01
		rp_sub-05_task-restingstate_acq-RL_bold_00001	56	2.156632e-01	-2.878678e-02	2.708270e-01	2.050862e-02	-1.278115e-01	1.603960e-01
		rp_sub-05_task-restingstate_acq-RL_bold_00001	57	2.324267e-01	-3.503605e-02	2.742256e-01	5.856587e-03	-1.308435e-01	1.726226e-01
		rp_sub-05_task-restingstate_acq-RL_bold_00001	58	2.223103e-01	-3.244854e-02	2.894175e-01	8.317829e-03	-1.228485e-01	1.735364e-01
		rp_sub-05_task-restingstate_acq-RL_bold_00001	59	2.286238e-01	-3.390269e-02	2.776542e-01	2.673645e-02	-1.312110e-01	1.698295e-01
		rp_sub-05_task-restingstate_acq-RL_bold_00001	60	2.759772e-01	-5.580233e-02	3.064788e-01	9.869145e-03	-1.282792e-01	1.958747e-01
		rp_sub-05_task-restingstate_acq-RL_bold_00001	61	2.420376e-01	-3.898333e-02	2.883869e-01	2.781951e-02	-1.390206e-01	1.883532e-01
		rp_sub-05_task-restingstate_acq-RL_bold_00001	62	2.257672e-01	-3.595126e-02	3.086195e-01	-4.340452e-04	-1.333475e-01	1.812410e-01
		rp_sub-05_task-restingstate_acq-RL_bold_00001	63	2.551422e-01	-3.991932e-02	3.134974e-01	2.444925e-02	-1.472752e-01	1.997096e-01
		rp_sub-05_task-restingstate_acq-RL_bold_00001	64	2.547130e-01	-3.674580e-02	2.900088e-01	2.357877e-02	-1.387994e-01	1.817792e-01
		rp_sub-05_task-restingstate_acq-RL_bold_00001	65	2.838314e-01	-4.889114e-02	3.368378e-01	1.160562e-02	-1.598329e-01	2.086993e-01
		rp_sub-05_task-restingstate_acq-RL_bold_00001	66	2.419854e-01	-3.664546e-02	2.984803e-01	1.673566e-02	-1.494216e-01	1.876887e-01
		rp_sub-05_task-restingstate_acq-RL_bold_00001	67	2.970111e-01	-4.665810e-02	3.517163e-01	2.156640e-03	-1.496939e-01	2.178363e-01
		rp_sub-05_task-restingstate_acq-RL_bold_00001	68	2.549749e-01	-4.198581e-02	3.109566e-01	3.308739e-02	-1.567362e-01	1.989028e-01
		rp_sub-05_task-restingstate_acq-RL_bold_00001	69	3.181185e-01	-6.629228e-02	3.499468e-01	1.967807e-02	-1.647766e-01	2.274063e-01
		rp_sub-05_task-restingstate_acq-RL_bold_00001	70	2.425100e-01	-4.341108e-02	3.069470e-01	2.943757e-02	-1.632177e-01	2.020223e-01
		rp_sub-05_task-restingstate_acq-RL_bold_00001	71	3.030219e-01	-4.044010e-02	3.437063e-01	2.749843e-02	-1.587994e-01	2.193784e-01
		rp_sub-05_task-restingstate_acq-RL_bold_00001	72	2.824884e-01	-4.894925e-02	3.360085e-01	2.833244e-02	-1.713270e-01	2.244751e-01
		rp_sub-05_task-restingstate_acq-RL_bold_00001	73	2.994639e-01	-5.885038e-02	3.675277e-01	2.137669e-02	-1.753039e-01	2.324374e-01
		rp_sub-05_task-restingstate_acq-RL_bold_00001	74	2.559014e-01	-3.969122e-02	3.150828e-01	2.354359e-02	-1.593770e-01	2.132260e-01
		rp_sub-05_task-restingstate_acq-RL_bold_00001	75	3.326529e-01	-4.527380e-02	3.625046e-01	2.430748e-02	-1.602711e-01	2.360509e-01
		rp_sub-05_task-restingstate_acq-RL_bold_00001	76	2.967051e-01	-5.570897e-02	3.613430e-01	1.231238e-02	-1.761957e-01	2.287584e-01
		rp_sub-05_task-restingstate_acq-RL_bold_00001	77	3.048724e-01	-3.233100e-02	3.632579e-01	3.020648e-02	-1.764381e-01	2.258136e-01
		rp_sub-05_task-restingstate_acq-RL_bold_00001	78	3.329585e-01	-6.834706e-02	3.806200e-01	2.785154e-02	-1.825501e-01	2.539738e-01
		rp_sub-05_task-restingstate_acq-RL_bold_00001	79	2.692373e-01	-4.934258e-02	3.570707e-01	2.973261e-02	-1.844951e-01	2.254183e-01
		rp_sub-05_task-restingstate_acq-RL_bold_00001	80	3.399215e-01	-3.422994e-02	3.716576e-01	3.376761e-02	-1.825706e-01	2.439721e-01
		rp_sub-05_task-restingstate_acq-RL_bold_00001	81	3.313037e-01	-6.255893e-02	3.908978e-01	3.126465e-02	-1.785347e-01	2.558533e-01
		rp_sub-05_task-restingstate_acq-RL_bold_00001	82	3.259529e-01	-7.617966e-02	3.820671e-01	1.462960e-02	-1.734569e-01	2.613813e-01
		rp_sub-05_task-restingstate_acq-RL_bold_00001	83	2.923015e-01	-6.209252e-02	3.801421e-01	1.797642e-02	-1.854255e-01	2.530123e-01
		rp_sub-05_task-restingstate_acq-RL_bold_00001	84	3.192180e-01	-4.737213e-02	3.936217e-01	2.140932e-02	-1.846628e-01	2.228983e-01
		rp_sub-05_task-restingstate_acq-RL_bold_00001	85	3.381114e-01	-4.285061e-02	3.990146e-01	3.247911e-02	-2.083938e-01	2.378343e-01
		rp_sub-05_task-restingstate_acq-RL_bold_00001	86	3.318763e-01	-4.140549e-02	3.824036e-01	3.299693e-02	-1.848393e-01	2.330698e-01
		rp_sub-05_task-restingstate_acq-RL_bold_00001	87	3.600216e-01	-3.753775e-02	4.008657e-01	3.271956e-02	-2.120915e-01	2.447768e-01
		rp_sub-05_task-restingstate_acq-RL_bold_00001	88	3.675121e-01	-5.466074e-02	4.091453e-01	4.627939e-02	-2.151970e-01	2.821066e-01
		rp_sub-05_task-restingstate_acq-RL_bold_00001	89	3.510540e-01	-6.951786e-02	4.142237e-01	3.118252e-02	-1.943275e-01	2.834197e-01
		rp_sub-05_task-restingstate_acq-RL_bold_00001	90	3.334029e-01	-7.682854e-02	4.253584e-01	1.945989e-02	-1.936103e-01	2.825292e-01
		rp_sub-05_task-restingstate_acq-RL_bold_00001	91	3.402632e-01	-6.703411e-02	4.225681e-01	1.766880e-02	-1.954084e-01	2.592700e-01
		rp_sub-05_task-restingstate_acq-RL_bold_00001	92	3.568488e-01	-5.461117e-02	4.095249e-01	3.720202e-02	-2.074541e-01	2.532261e-01
		rp_sub-05_task-restingstate_acq-RL_bold_00001	93	3.860867e-01	-4.647294e-02	4.374468e-01	5.339759e-02	-2.334715e-01	2.746215e-01
		rp_sub-05_task-restingstate_acq-RL_bold_00001	94	3.825672e-01	-5.257486e-02	4.346523e-01	4.882154e-02	-2.260713e-01	2.864308e-01
		rp_sub-05_task-restingstate_acq-RL_bold_00001	95	3.752428e-01	-7.072291e-02	4.482820e-01	4.240048e-02	-2.138558e-01	2.972239e-01
		rp_sub-05_task-restingstate_acq-RL_bold_00001	96	3.643224e-01	-8.917205e-02	4.557664e-01	2.377521e-02	-2.171259e-01	2.992672e-01
		rp_sub-05_task-restingstate_acq-RL_bold_00001	97	3.345221e-01	-6.026386e-02	4.230100e-01	3.782015e-02	-2.175957e-01	2.704416e-01
		rp_sub-05_task-restingstate_acq-RL_bold_00001	98	3.974746e-01	-4.990156e-02	4.539675e-01	4.575820e-02	-2.498493e-01	2.729414e-01
		rp_sub-05_task-restingstate_acq-RL_bold_00001	99	4.098022e-01	-6.006814e-02	4.530622e-01	6.082592e-02	-2.324231e-01	3.039642e-01
		rp_sub-05_task-restingstate_acq-RL_bold_00001	100	3.914579e-01	-7.961640e-02	4.703041e-01	4.968656e-02	-2.306881e-01	3.054724e-01
		rp_sub-05_task-restingstate_acq-RL_bold_00001	101	3.598124e-01	-7.760881e-02	4.669183e-01	1.842100e-02	-2.155425e-01	2.860980e-01
		rp_sub-05_task-restingstate_acq-RL_bold_00001	102	3.925756e-01	-6.147212e-02	4.392521e-01	5.165165e-02	-2.386316e-01	2.851929e-01
		rp_sub-05_task-restingstate_acq-RL_bold_00001	103	4.195494e-01	-6.067555e-02	4.745474e-01	6.575465e-02	-2.576138e-01	3.103427e-01
		rp_sub-05_task-restingstate_acq-RL_bold_00001	104	4.077626e-01	-7.961660e-02	4.860748e-01	5.058762e-02	-2.262715e-01	3.240751e-01
		rp_sub-05_task-restingstate_acq-RL_bold_00001	105	3.835036e-01	-8.756176e-02	4.864221e-01	3.010382e-02	-2.240688e-01	3.176476e-01
		rp_sub-05_task-restingstate_acq-RL_bold_00001	106	3.879037e-01	-8.316835e-02	4.920234e-01	2.682574e-02	-2.303121e-01	3.027060e-01
		rp_sub-05_task-restingstate_acq-RL_bold_00001	107	3.972505e-01	-6.485262e-02	4.678217e-01	5.058188e-02	-2.439004e-01	2.913499e-01
		rp_sub-05_task-restingstate_acq-RL_bold_00001	108	4.263075e-01	-5.729391e-02	4.991529e-01	4.706429e-02	-2.599937e-01	2.988361e-01
		rp_sub-05_task-restingstate_acq-RL_bold_00001	109	4.518873e-01	-7.566089e-02	5.185606e-01	3.574036e-02	-2.455720e-01	3.396370e-01
		rp_sub-05_task-restingstate_acq-RL_bold_00001	110	4.092631e-01	-9.252093e-02	5.122085e-01	3.875422e-02	-2.439100e-01	3.299383e-01
		rp_sub-05_task-restingstate_acq-RL_bold_00001	111	3.922248e-01	-7.388398e-02	4.954460e-01	4.693673e-02	-2.403098e-01	3.032502e-01
		rp_sub-05_task-restingstate_acq-RL_bold_00001	112	4.240965e-01	-6.376345e-02	4.932288e-01	5.817654e-02	-2.630797e-01	3.116590e-01
		rp_sub-05_task-restingstate_acq-RL_bold_00001	113	4.716531e-01	-7.624219e-02	5.060498e-01	7.586782e-02	-2.752174e-01	3.418682e-01
		rp_sub-05_task-restingstate_acq-RL_bold_00001	114	4.320064e-01	-9.109011e-02	5.291505e-01	3.913597e-02	-2.472871e-01	3.466709e-01
		rp_sub-05_task-restingstate_acq-RL_bold_00001	115	4.027745e-01	-8.934453e-02	5.229698e-01	3.561472e-02	-2.629439e-01	3.349858e-01
		rp_sub-05_task-restingstate_acq-RL_bold_00001	116	4.236409e-01	-5.919967e-02	5.146710e-01	5.351325e-02	-2.681558e-01	3.155343e-01
		rp_sub-05_task-restingstate_acq-RL_bold_00001	117	4.795428e-01	-7.874488e-02	5.276470e-01	6.966845e-02	-2.828255e-01	3.418426e-01
		rp_sub-05_task-restingstate_acq-RL_bold_00001	118	4.540452e-01	-1.021111e-01	5.492551e-01	5.561242e-02	-2.778999e-01	3.709881e-01
		rp_sub-05_task-restingstate_acq-RL_bold_00001	119	4.151284e-01	-9.399704e-02	5.478781e-01	2.702996e-02	-2.635009e-01	3.429411e-01
		rp_sub-05_task-restingstate_acq-RL_bold_00001	120	4.345781e-01	-9.097803e-02	5.509088e-01	4.251412e-02	-2.692451e-01	3.287742e-01
		rp_sub-05_task-restingstate_acq-RL_bold_00001	121	4.418930e-01	-7.071922e-02	5.293902e-01	5.676408e-02	-2.786735e-01	3.200286e-01
		rp_sub-05_task-restingstate_acq-RL_bold_00001	122	4.615881e-01	-6.433173e-02	5.293082e-01	6.160402e-02	-2.767550e-01	3.275385e-01
		rp_sub-05_task-restingstate_acq-RL_bold_00001	123	4.876996e-01	-7.861651e-02	5.615187e-01	7.008282e-02	-2.975223e-01	3.567524e-01
		rp_sub-05_task-restingstate_acq-RL_bold_00001	124	4.867913e-01	-1.008056e-01	5.613510e-01	7.036551e-02	-2.833503e-01	3.882790e-01
		rp_sub-05_task-restingstate_acq-RL_bold_00001	125	4.386000e-01	-9.908072e-02	5.608922e-01	5.078832e-02	-2.653036e-01	3.595008e-01
		rp_sub-05_task-restingstate_acq-RL_bold_00001	126	4.431066e-01	-9.822417e-02	5.621271e-01	5.008112e-02	-2.864050e-01	3.423042e-01
		rp_sub-05_task-restingstate_acq-RL_bold_00001	127	4.543236e-01	-7.551572e-02	5.610036e-01	5.680608e-02	-2.875461e-01	3.402103e-01
		rp_sub-05_task-restingstate_acq-RL_bold_00001	128	4.935895e-01	-7.078756e-02	5.726637e-01	7.085979e-02	-3.153248e-01	3.513364e-01
		rp_sub-05_task-restingstate_acq-RL_bold_00001	129	5.186305e-01	-9.367716e-02	5.732034e-01	8.468554e-02	-3.071270e-01	3.930465e-01
		rp_sub-05_task-restingstate_acq-RL_bold_00001	130	4.790923e-01	-9.736698e-02	5.759830e-01	6.453986e-02	-2.908037e-01	3.891800e-01
		rp_sub-05_task-restingstate_acq-RL_bold_00001	131	4.742197e-01	-9.971423e-02	5.732617e-01	6.900900e-02	-2.745498e-01	3.923879e-01
		rp_sub-05_task-restingstate_acq-RL_bold_00001	132	4.701447e-01	-1.032580e-01	5.833706e-01	7.436005e-02	-2.893918e-01	3.888636e-01
		rp_sub-05_task-restingstate_acq-RL_bold_00001	133	4.747026e-01	-1.063991e-01	6.010476e-01	4.882343e-02	-2.981985e-01	3.889962e-01
		rp_sub-05_task-restingstate_acq-RL_bold_00001	134	4.454362e-01	-1.012623e-01	5.932443e-01	4.345830e-02	-3.024747e-01	3.706522e-01
		rp_sub-05_task-restingstate_acq-RL_bold_00001	135	4.848053e-01	-8.851981e-02	5.868821e-01	7.538357e-02	-3.063485e-01	3.672617e-01
		rp_sub-05_task-restingstate_acq-RL_bold_00001	136	4.861466e-01	-7.807103e-02	6.158580e-01	6.450528e-02	-3.206076e-01	3.598462e-01
		rp_sub-05_task-restingstate_acq-RL_bold_00001	137	5.038926e-01	-7.987453e-02	6.142950e-01	7.225676e-02	-3.353320e-01	3.784536e-01
		rp_sub-05_task-restingstate_acq-RL_bold_00001	138	5.073139e-01	-7.746363e-02	6.282456e-01	8.462531e-02	-3.418492e-01	3.823687e-01
		rp_sub-05_task-restingstate_acq-RL_bold_00001	139	5.335302e-01	-8.577607e-02	6.231072e-01	9.291843e-02	-3.420581e-01	4.048086e-01
		rp_sub-05_task-restingstate_acq-RL_bold_00001	140	5.252865e-01	-9.873605e-02	6.391765e-01	8.412412e-02	-3.474086e-01	4.198411e-01
		rp_sub-05_task-restingstate_acq-RL_bold_00001	141	5.108593e-01	-1.083886e-01	6.160709e-01	9.370387e-02	-3.324651e-01	4.302832e-01
		rp_sub-05_task-restingstate_acq-RL_bold_00001	142	4.926466e-01	-9.254242e-02	6.308092e-01	9.210489e-02	-3.453212e-01	4.202113e-01
		rp_sub-05_task-restingstate_acq-RL_bold_00001	143	5.271155e-01	-8.862269e-02	6.324789e-01	9.995426e-02	-3.429133e-01	4.180501e-01
		rp_sub-05_task-restingstate_acq-RL_bold_00001	144	5.292404e-01	-9.449463e-02	6.285292e-01	1.096880e-01	-3.436199e-01	4.281449e-01
		rp_sub-05_task-restingstate_acq-RL_bold_00001	145	5.266399e-01	-1.175409e-01	6.452011e-01	8.678216e-02	-3.345059e-01	4.266038e-01
		rp_sub-05_task-restingstate_acq-RL_bold_00001	146	5.112752e-01	-1.160438e-01	6.433472e-01	7.576922e-02	-3.181904e-01	4.314622e-01
		rp_sub-05_task-restingstate_acq-RL_bold_00001	147	5.150914e-01	-1.178722e-01	6.474598e-01	7.176359e-02	-3.288217e-01	4.311288e-01
		rp_sub-05_task-restingstate_acq-RL_bold_00001	148	5.150150e-01	-1.073029e-01	6.626129e-01	5.870166e-02	-3.298463e-01	4.128186e-01
		rp_sub-05_task-restingstate_acq-RL_bold_00001	149	5.150589e-01	-1.020374e-01	6.674536e-01	6.102870e-02	-3.317979e-01	3.976275e-01
		rp_sub-05_task-restingstate_acq-RL_bold_00001	150	5.504704e-01	-1.135819e-01	6.742409e-01	5.993538e-02	-3.281944e-01	4.167884e-01
		rp_sub-05_task-restingstate_acq-RL_bold_00001	151	5.199163e-01	-1.062513e-01	6.772785e-01	6.393954e-02	-3.247963e-01	4.056246e-01
		rp_sub-05_task-restingstate_acq-RL_bold_00001	152	5.424529e-01	-9.447720e-02	6.611193e-01	7.773802e-02	-3.440092e-01	4.024641e-01
		rp_sub-05_task-restingstate_acq-RL_bold_00001	153	5.761493e-01	-1.075131e-01	6.721578e-01	1.050938e-01	-3.664272e-01	4.320245e-01
		rp_sub-05_task-restingstate_acq-RL_bold_00001	154	5.611725e-01	-1.107645e-01	6.710844e-01	9.039576e-02	-3.478846e-01	4.409394e-01
		rp_sub-05_task-restingstate_acq-RL_bold_00001	155	5.471088e-01	-1.289627e-01	6.813524e-01	7.492189e-02	-3.317286e-01	4.363139e-01
		rp_sub-05_task-restingstate_acq-RL_bold_00001	156	5.170332e-01	-1.075048e-01	6.731550e-01	8.211947e-02	-3.628244e-01	4.037503e-01
		rp_sub-05_task-restingstate_acq-RL_bold_00001	157	5.650346e-01	-9.734890e-02	6.901953e-01	9.865001e-02	-3.632379e-01	4.256805e-01
		rp_sub-05_task-restingstate_acq-RL_bold_00001	158	5.923364e-01	-1.311216e-01	6.879130e-01	9.047704e-02	-3.575375e-01	4.589075e-01
		rp_sub-05_task-restingstate_acq-RL_bold_00001	159	5.125443e-01	-1.121574e-01	6.783698e-01	7.376133e-02	-3.439844e-01	4.159791e-01
		rp_sub-05_task-restingstate_acq-RL_bold_00001	160	5.918404e-01	-1.063452e-01	6.970334e-01	9.803488e-02	-3.733052e-01	4.403715e-01
		rp_sub-05_task-restingstate_acq-RL_bold_00001	161	5.815085e-01	-1.320049e-01	7.004342e-01	8.507134e-02	-3.510432e-01	4.576602e-01
		rp_sub-05_task-restingstate_acq-RL_bold_00001	162	5.495733e-01	-1.312410e-01	7.095622e-01	6.516837e-02	-3.436379e-01	4.518750e-01
		rp_sub-05_task-restingstate_acq-RL_bold_00001	163	5.573409e-01	-1.026081e-01	7.019560e-01	8.030493e-02	-3.628263e-01	4.365319e-01
		rp_sub-05_task-restingstate_acq-RL_bold_00001	164	6.242036e-01	-1.349126e-01	7.257223e-01	9.097490e-02	-3.688184e-01	4.661044e-01
		rp_sub-05_task-restingstate_acq-RL_bold_00001	165	5.371320e-01	-1.204197e-01	7.081379e-01	6.835781e-02	-3.522330e-01	4.386412e-01
		rp_sub-05_task-restingstate_acq-RL_bold_00001	166	6.037556e-01	-1.143347e-01	7.157783e-01	9.907109e-02	-3.822102e-01	4.536774e-01
		rp_sub-05_task-restingstate_acq-RL_bold_00001	167	6.026698e-01	-1.340607e-01	7.224517e-01	9.052849e-02	-3.592777e-01	4.777444e-01
		rp_sub-05_task-restingstate_acq-RL_bold_00001	168	5.553176e-01	-1.326822e-01	7.222601e-01	6.849168e-02	-3.590931e-01	4.639186e-01
		rp_sub-05_task-restingstate_acq-RL_bold_00001	169	5.673542e-01	-1.028115e-01	7.008891e-01	8.111205e-02	-3.553227e-01	4.332369e-01
		rp_sub-05_task-restingstate_acq-RL_bold_00001	170	6.339264e-01	-1.219109e-01	7.240614e-01	1.066938e-01	-3.920126e-01	4.660961e-01
		rp_sub-05_task-restingstate_acq-RL_bold_00001	171	5.996535e-01	-1.451240e-01	7.290990e-01	8.049465e-02	-3.728552e-01	4.785315e-01
		rp_sub-05_task-restingstate_acq-RL_bold_00001	172	5.538898e-01	-1.194288e-01	7.286273e-01	8.404668e-02	-3.758042e-01	4.314443e-01
		rp_sub-05_task-restingstate_acq-RL_bold_00001	173	6.288221e-01	-1.092115e-01	7.399512e-01	9.540506e-02	-3.881408e-01	4.732222e-01
		rp_sub-05_task-restingstate_acq-RL_bold_00001	174	6.216987e-01	-1.393947e-01	7.477183e-01	9.777901e-02	-3.756352e-01	4.878118e-01
		rp_sub-05_task-restingstate_acq-RL_bold_00001	175	5.615520e-01	-1.222863e-01	7.374674e-01	6.718814e-02	-3.652286e-01	4.418887e-01
		rp_sub-05_task-restingstate_acq-RL_bold_00001	176	6.243658e-01	-1.122049e-01	7.370769e-01	9.484261e-02	-4.005498e-01	4.590267e-01
		rp_sub-05_task-restingstate_acq-RL_bold_00001	177	6.375578e-01	-1.209562e-01	7.590160e-01	1.069355e-01	-3.998087e-01	4.888302e-01
		rp_sub-05_task-restingstate_acq-RL_bold_00001	178	6.296243e-01	-1.411392e-01	7.480329e-01	1.143939e-01	-3.730167e-01	4.971783e-01
		rp_sub-05_task-restingstate_acq-RL_bold_00001	179	5.890667e-01	-1.324618e-01	7.622033e-01	8.084849e-02	-3.988335e-01	4.545836e-01
		rp_sub-05_task-restingstate_acq-RL_bold_00001	180	6.046621e-01	-1.182498e-01	7.520095e-01	9.048442e-02	-3.928450e-01	4.541170e-01
		rp_sub-05_task-restingstate_acq-RL_bold_00001	181	6.542391e-01	-1.333639e-01	7.638879e-01	1.144405e-01	-4.067352e-01	4.998180e-01
		rp_sub-05_task-restingstate_acq-RL_bold_00001	182	6.394905e-01	-1.398443e-01	7.686247e-01	9.494232e-02	-3.802137e-01	5.078159e-01
		rp_sub-05_task-restingstate_acq-RL_bold_00001	183	6.110996e-01	-1.388126e-01	7.724858e-01	7.785520e-02	-3.754755e-01	4.850641e-01
		rp_sub-05_task-restingstate_acq-RL_bold_00001	184	6.083730e-01	-1.191617e-01	7.614134e-01	8.146433e-02	-3.878321e-01	4.599396e-01
		rp_sub-05_task-restingstate_acq-RL_bold_00001	185	6.687555e-01	-1.252305e-01	7.830155e-01	1.073363e-01	-4.234584e-01	4.933658e-01
		rp_sub-05_task-restingstate_acq-RL_bold_00001	186	6.620787e-01	-1.525147e-01	7.886434e-01	1.057622e-01	-3.961456e-01	5.219782e-01
		rp_sub-05_task-restingstate_acq-RL_bold_00001	187	6.193223e-01	-1.527278e-01	7.886640e-01	7.405686e-02	-3.814165e-01	4.969083e-01
		rp_sub-05_task-restingstate_acq-RL_bold_00001	188	6.156082e-01	-1.431567e-01	7.934322e-01	8.167640e-02	-4.118434e-01	4.675643e-01
		rp_sub-05_task-restingstate_acq-RL_bold_00001	189	6.509757e-01	-1.217827e-01	7.841081e-01	9.239352e-02	-4.109974e-01	4.826783e-01
		rp_sub-05_task-restingstate_acq-RL_bold_00001	190	6.855648e-01	-1.516549e-01	7.931031e-01	1.107853e-01	-4.041925e-01	5.184350e-01
		rp_sub-05_task-restingstate_acq-RL_bold_00001	191	6.406109e-01	-1.609177e-01	8.010095e-01	1.016146e-01	-4.072400e-01	5.303994e-01
		rp_sub-05_task-restingstate_acq-RL_bold_00001	192	5.974600e-01	-1.348493e-01	8.058270e-01	8.064652e-02	-4.001186e-01	4.787661e-01
		rp_sub-05_task-restingstate_acq-RL_bold_00001	193	6.743861e-01	-1.262821e-01	8.053515e-01	9.980932e-02	-4.253314e-01	4.980345e-01
		rp_sub-05_task-restingstate_acq-RL_bold_00001	194	6.755365e-01	-1.356944e-01	8.105533e-01	1.204898e-01	-4.176330e-01	5.195377e-01
		rp_sub-05_task-restingstate_acq-RL_bold_00001	195	6.850322e-01	-1.573489e-01	8.006260e-01	1.084213e-01	-4.021528e-01	5.274987e-01
		rp_sub-05_task-restingstate_acq-RL_bold_00001	196	6.248180e-01	-1.493641e-01	8.008578e-01	8.169088e-02	-3.995220e-01	4.934442e-01
		rp_sub-05_task-restingstate_acq-RL_bold_00001	197	6.694291e-01	-1.283807e-01	7.997150e-01	9.599235e-02	-4.251643e-01	4.887393e-01
		rp_sub-05_task-restingstate_acq-RL_bold_00001	198	7.004306e-01	-1.410789e-01	8.125600e-01	1.043638e-01	-4.142964e-01	5.223520e-01
		rp_sub-05_task-restingstate_acq-RL_bold_00001	199	6.694625e-01	-1.615993e-01	8.246144e-01	9.788451e-02	-4.048984e-01	5.184705e-01
		rp_sub-05_task-restingstate_acq-RL_bold_00001	200	6.437859e-01	-1.386527e-01	8.162282e-01	8.978290e-02	-4.100106e-01	4.868237e-01
		rp_sub-05_task-restingstate_acq-RL_bold_00001	201	6.957752e-01	-1.406542e-01	8.390050e-01	9.906299e-02	-4.384595e-01	5.055889e-01
		rp_sub-05_task-restingstate_acq-RL_bold_00001	202	7.096196e-01	-1.550257e-01	8.319209e-01	1.221849e-01	-4.227232e-01	5.458761e-01
		rp_sub-05_task-restingstate_acq-RL_bold_00001	203	6.754619e-01	-1.633281e-01	8.382374e-01	8.749141e-02	-4.054243e-01	5.187297e-01
		rp_sub-05_task-restingstate_acq-RL_bold_00001	204	6.581382e-01	-1.617732e-01	8.323822e-01	9.610078e-02	-4.314992e-01	5.012074e-01
		rp_sub-05_task-restingstate_acq-RL_bold_00001	205	6.854039e-01	-1.321300e-01	8.343756e-01	8.974575e-02	-4.263889e-01	5.050930e-01
		rp_sub-05_task-restingstate_acq-RL_bold_00001	206	7.310597e-01	-1.466524e-01	8.488610e-01	1.122497e-01	-4.497550e-01	5.343997e-01
		rp_sub-05_task-restingstate_acq-RL_bold_00001	207	7.166282e-01	-1.571979e-01	8.440672e-01	1.243584e-01	-4.405782e-01	5.576142e-01
		rp_sub-05_task-restingstate_acq-RL_bold_00001	208	6.959987e-01	-1.665736e-01	8.510091e-01	1.043523e-01	-4.249690e-01	5.437239e-01
		rp_sub-05_task-restingstate_acq-RL_bold_00001	209	6.733584e-01	-1.661611e-01	8.555304e-01	9.263752e-02	-4.269534e-01	5.249674e-01
		rp_sub-05_task-restingstate_acq-RL_bold_00001	210	6.918002e-01	-1.369394e-01	8.478379e-01	9.565781e-02	-4.287712e-01	5.177823e-01
		rp_sub-05_task-restingstate_acq-RL_bold_00001	211	7.603997e-01	-1.627299e-01	8.649839e-01	1.203521e-01	-4.511582e-01	5.641961e-01
		rp_sub-05_task-restingstate_acq-RL_bold_00001	212	6.980549e-01	-1.714590e-01	8.682477e-01	1.100316e-01	-4.267558e-01	5.624529e-01
		rp_sub-05_task-restingstate_acq-RL_bold_00001	213	6.801890e-01	-1.734414e-01	8.816918e-01	8.792056e-02	-4.245506e-01	5.466156e-01
		rp_sub-05_task-restingstate_acq-RL_bold_00001	214	6.872104e-01	-1.686829e-01	8.820796e-01	9.553035e-02	-4.418079e-01	5.246420e-01
		rp_sub-05_task-restingstate_acq-RL_bold_00001	215	7.202941e-01	-1.423650e-01	8.647291e-01	9.783670e-02	-4.384085e-01	5.306410e-01
		rp_sub-05_task-restingstate_acq-RL_bold_00001	216	7.797526e-01	-1.732493e-01	8.950262e-01	1.160921e-01	-4.565358e-01	5.831572e-01
		rp_sub-05_task-restingstate_acq-RL_bold_00001	217	6.923279e-01	-1.800136e-01	8.931854e-01	9.490897e-02	-4.392393e-01	5.499471e-01
		rp_sub-05_task-restingstate_acq-RL_bold_00001	218	6.945665e-01	-1.649435e-01	8.905093e-01	9.652942e-02	-4.591166e-01	5.288272e-01
		rp_sub-05_task-restingstate_acq-RL_bold_00001	219	7.246759e-01	-1.435751e-01	9.028646e-01	1.063031e-01	-4.639754e-01	5.391199e-01
		rp_sub-05_task-restingstate_acq-RL_bold_00001	220	7.724999e-01	-1.678578e-01	8.864262e-01	1.397371e-01	-4.662240e-01	5.662384e-01
		rp_sub-05_task-restingstate_acq-RL_bold_00001	221	7.282458e-01	-1.875841e-01	9.045779e-01	1.224130e-01	-4.616438e-01	5.915986e-01
		rp_sub-05_task-restingstate_acq-RL_bold_00001	222	6.809167e-01	-1.646778e-01	8.971174e-01	9.865750e-02	-4.527965e-01	5.375865e-01
		rp_sub-05_task-restingstate_acq-RL_bold_00001	223	7.479601e-01	-1.538118e-01	8.999571e-01	1.254706e-01	-4.763907e-01	5.695620e-01
		rp_sub-05_task-restingstate_acq-RL_bold_00001	224	7.644688e-01	-1.763484e-01	8.962384e-01	1.421247e-01	-4.535076e-01	5.855746e-01
		rp_sub-05_task-restingstate_acq-RL_bold_00001	225	7.196322e-01	-1.829995e-01	9.090337e-01	1.127423e-01	-4.604529e-01	5.649537e-01
		rp_sub-05_task-restingstate_acq-RL_bold_00001	226	7.204621e-01	-1.606773e-01	9.035320e-01	1.164960e-01	-4.691114e-01	5.529109e-01
		rp_sub-05_task-restingstate_acq-RL_bold_00001	227	7.766275e-01	-1.632513e-01	9.185209e-01	1.282848e-01	-4.959993e-01	5.667824e-01
		rp_sub-05_task-restingstate_acq-RL_bold_00001	228	7.821539e-01	-1.816010e-01	9.101362e-01	1.373716e-01	-4.513638e-01	6.007648e-01
		rp_sub-05_task-restingstate_acq-RL_bold_00001	229	7.367584e-01	-1.872978e-01	9.073812e-01	1.221331e-01	-4.521641e-01	5.857085e-01
		rp_sub-05_task-restingstate_acq-RL_bold_00001	230	7.317777e-01	-1.767555e-01	9.169426e-01	1.108745e-01	-4.631199e-01	5.641571e-01
		rp_sub-05_task-restingstate_acq-RL_bold_00001	231	7.450151e-01	-1.680218e-01	9.275878e-01	1.116885e-01	-4.870775e-01	5.600661e-01
		rp_sub-05_task-restingstate_acq-RL_bold_00001	232	7.532320e-01	-1.546075e-01	9.347401e-01	1.113717e-01	-4.812676e-01	5.525740e-01
		rp_sub-05_task-restingstate_acq-RL_bold_00001	233	7.951305e-01	-1.612646e-01	9.348589e-01	1.275909e-01	-5.042835e-01	5.804371e-01
		rp_sub-05_task-restingstate_acq-RL_bold_00001	234	7.722571e-01	-1.650867e-01	9.415565e-01	1.423112e-01	-5.081983e-01	5.758092e-01
		rp_sub-05_task-restingstate_acq-RL_bold_00001	235	7.986127e-01	-1.818915e-01	9.308798e-01	1.406749e-01	-4.931148e-01	6.008272e-01
		rp_sub-05_task-restingstate_acq-RL_bold_00001	236	7.691181e-01	-1.918789e-01	9.427818e-01	1.342811e-01	-4.839901e-01	6.226409e-01
		rp_sub-05_task-restingstate_acq-RL_bold_00001	237	7.514644e-01	-1.918112e-01	9.240075e-01	1.294387e-01	-4.611048e-01	6.032771e-01
		rp_sub-05_task-restingstate_acq-RL_bold_00001	238	7.690757e-01	-1.885808e-01	9.229255e-01	1.472516e-01	-4.625003e-01	6.151432e-01
		rp_sub-05_task-restingstate_acq-RL_bold_00001	239	7.674556e-01	-1.955774e-01	9.330785e-01	1.405911e-01	-4.675589e-01	6.085657e-01
		rp_sub-05_task-restingstate_acq-RL_bold_00001	240	7.801480e-01	-1.866039e-01	9.385663e-01	1.341656e-01	-4.746431e-01	6.144552e-01
		rp_sub-05_task-restingstate_acq-RL_bold_00001	241	7.804202e-01	-1.950887e-01	9.353024e-01	1.494689e-01	-4.922755e-01	6.302364e-01
		rp_sub-05_task-restingstate_acq-RL_bold_00001	242	7.717040e-01	-1.788555e-01	9.488262e-01	1.410159e-01	-5.013431e-01	6.164389e-01
		rp_sub-05_task-restingstate_acq-RL_bold_00001	243	7.915495e-01	-1.774695e-01	9.533136e-01	1.546357e-01	-5.227083e-01	6.073855e-01
		rp_sub-05_task-restingstate_acq-RL_bold_00001	244	7.626232e-01	-1.632148e-01	9.808401e-01	1.327103e-01	-5.226983e-01	5.743304e-01
		rp_sub-05_task-restingstate_acq-RL_bold_00001	245	7.802187e-01	-1.696373e-01	9.732168e-01	1.225382e-01	-5.110721e-01	5.712985e-01
		rp_sub-05_task-restingstate_acq-RL_bold_00001	246	7.863857e-01	-1.680015e-01	9.873154e-01	1.179953e-01	-5.183647e-01	5.842957e-01
		rp_sub-05_task-restingstate_acq-RL_bold_00001	247	7.878667e-01	-1.674341e-01	9.850397e-01	1.162474e-01	-5.162400e-01	5.736523e-01
		rp_sub-05_task-restingstate_acq-RL_bold_00001	248	8.046223e-01	-1.742519e-01	9.881003e-01	1.145645e-01	-5.246851e-01	5.839919e-01
		rp_sub-05_task-restingstate_acq-RL_bold_00001	249	7.930396e-01	-1.669707e-01	9.946376e-01	1.072392e-01	-5.010074e-01	5.836624e-01
		rp_sub-05_task-restingstate_acq-RL_bold_00001	250	8.093560e-01	-1.787481e-01	9.923579e-01	1.211342e-01	-5.147173e-01	5.803318e-01
		rp_sub-06_task-restingstate_acq-RL_bold_00001	1	0.000000e+00	0.000000e+00	0.000000e+00	7.951387e-16	3.727212e-17	-3.975693e-16
		rp_sub-06_task-restingstate_acq-RL_bold_00001	2	-6.245325e-03	1.781428e-02	-6.397456e-03	-9.341418e-04	-2.582088e-03	-4.222862e-03
		rp_sub-06_task-restingstate_acq-RL_bold_00001	3	-1.221988e-02	1.051054e-02	3.134583e-02	-1.132279e-02	6.738458e-03	-4.922891e-04
		rp_sub-06_task-restingstate_acq-RL_bold_00001	4	-3.669766e-03	1.638549e-02	4.277355e-02	-1.410092e-03	-1.929213e-03	1.551439e-03
		rp_sub-06_task-restingstate_acq-RL_bold_00001	5	-4.088337e-03	8.957302e-03	5.062054e-02	6.188120e-03	4.476272e-03	8.841361e-03
		rp_sub-06_task-restingstate_acq-RL_bold_00001	6	-7.027653e-03	-3.418873e-03	6.285287e-02	4.913588e-03	5.389176e-03	5.333660e-03
		rp_sub-06_task-restingstate_acq-RL_bold_00001	7	-2.651270e-03	2.240145e-03	6.746256e-02	-6.406242e-03	-1.527603e-03	6.768137e-03
		rp_sub-06_task-restingstate_acq-RL_bold_00001	8	-3.485601e-04	3.737195e-03	7.626070e-02	-1.564024e-03	-3.449569e-03	4.048427e-03
		rp_sub-06_task-restingstate_acq-RL_bold_00001	9	-5.857967e-04	9.375259e-03	8.960147e-02	1.985297e-03	5.297695e-04	1.102587e-02
		rp_sub-06_task-restingstate_acq-RL_bold_00001	10	-3.168828e-03	1.680345e-03	8.539459e-02	7.789200e-03	-7.209236e-03	9.328853e-03
		rp_sub-06_task-restingstate_acq-RL_bold_00001	11	-6.899185e-03	1.487241e-02	9.965521e-02	8.759465e-04	-8.402079e-03	6.402073e-03
		rp_sub-06_task-restingstate_acq-RL_bold_00001	12	-2.048872e-03	1.358699e-02	1.197714e-01	-4.390155e-03	1.727769e-03	8.089326e-03
		rp_sub-06_task-restingstate_acq-RL_bold_00001	13	-2.095861e-03	1.016266e-02	1.226619e-01	-8.300119e-03	5.233067e-03	9.794374e-03
		rp_sub-06_task-restingstate_acq-RL_bold_00001	14	-5.519301e-03	-4.048052e-03	1.184301e-01	1.462510e-02	-3.196443e-03	9.659586e-03
		rp_sub-06_task-restingstate_acq-RL_bold_00001	15	-2.724279e-03	1.320941e-02	1.267332e-01	8.591071e-03	-8.671155e-03	3.084120e-03
		rp_sub-06_task-restingstate_acq-RL_bold_00001	16	1.201274e-02	6.661405e-03	1.375138e-01	1.169172e-02	2.774705e-03	1.925524e-02
		rp_sub-06_task-restingstate_acq-RL_bold_00001	17	1.253678e-02	5.399496e-03	1.507905e-01	1.091694e-02	1.219235e-03	2.343597e-02
		rp_sub-06_task-restingstate_acq-RL_bold_00001	18	7.820664e-03	-1.132089e-02	1.413726e-01	1.421698e-02	-2.399314e-02	1.108809e-02
		rp_sub-06_task-restingstate_acq-RL_bold_00001	19	1.285662e-02	-1.420501e-02	1.592338e-01	9.891245e-03	-1.439492e-02	2.644715e-02
		rp_sub-06_task-restingstate_acq-RL_bold_00001	20	1.612510e-02	-4.394481e-03	1.775027e-01	9.616373e-03	-1.777503e-02	2.306164e-02
		rp_sub-06_task-restingstate_acq-RL_bold_00001	21	1.303030e-02	-1.308934e-02	1.830607e-01	1.251020e-02	-1.512178e-02	2.432882e-02
		rp_sub-06_task-restingstate_acq-RL_bold_00001	22	1.540172e-02	-1.149115e-02	1.870130e-01	1.234291e-02	-1.506394e-02	2.677591e-02
		rp_sub-06_task-restingstate_acq-RL_bold_00001	23	1.867896e-02	-1.056711e-02	2.018761e-01	3.291985e-03	-2.332432e-02	2.580358e-02
		rp_sub-06_task-restingstate_acq-RL_bold_00001	24	2.045117e-02	-1.882417e-02	1.902495e-01	2.000611e-02	-2.098918e-02	2.748343e-02
		rp_sub-06_task-restingstate_acq-RL_bold_00001	25	1.636722e-02	-6.446283e-03	2.029612e-01	1.474234e-02	-2.617104e-02	2.469001e-02
		rp_sub-06_task-restingstate_acq-RL_bold_00001	26	2.145350e-02	-1.623863e-02	2.129634e-01	6.316362e-03	-2.557867e-02	2.818677e-02
		rp_sub-06_task-restingstate_acq-RL_bold_00001	27	2.529670e-02	-1.654479e-02	2.127439e-01	8.051079e-03	-2.413222e-02	3.320209e-02
		rp_sub-06_task-restingstate_acq-RL_bold_00001	28	2.421924e-02	4.951358e-03	2.200765e-01	9.373617e-03	-3.102569e-02	2.821625e-02
		rp_sub-06_task-restingstate_acq-RL_bold_00001	29	1.897338e-02	8.627049e-05	2.331636e-01	1.685881e-02	-2.388394e-02	3.185551e-02
		rp_sub-06_task-restingstate_acq-RL_bold_00001	30	2.380792e-02	-7.197203e-03	2.464384e-01	1.208146e-02	-2.380246e-02	3.131691e-02
		rp_sub-06_task-restingstate_acq-RL_bold_00001	31	1.509138e-02	-2.417348e-03	2.479773e-01	3.045280e-02	-1.696620e-02	2.832402e-02
		rp_sub-06_task-restingstate_acq-RL_bold_00001	32	2.662492e-03	-8.062477e-02	4.090249e-01	-3.482194e-02	-5.479840e-03	4.508390e-02
		rp_sub-06_task-restingstate_acq-RL_bold_00001	33	9.213220e-03	-7.518169e-02	3.499535e-01	3.304412e-03	-3.681050e-03	3.485659e-02
		rp_sub-06_task-restingstate_acq-RL_bold_00001	34	1.954448e-02	-5.548687e-02	3.468393e-01	2.460412e-02	-9.480015e-03	3.912290e-02
		rp_sub-06_task-restingstate_acq-RL_bold_00001	35	2.577662e-02	-3.464611e-02	3.471698e-01	2.254971e-02	-1.061731e-02	3.442805e-02
		rp_sub-06_task-restingstate_acq-RL_bold_00001	36	2.163953e-02	-3.226641e-02	3.726761e-01	1.286548e-02	-2.171218e-02	2.520023e-02
		rp_sub-06_task-restingstate_acq-RL_bold_00001	37	1.379595e-02	-5.336267e-02	3.636438e-01	7.707877e-04	-1.354249e-02	2.860615e-02
		rp_sub-06_task-restingstate_acq-RL_bold_00001	38	2.294892e-02	-2.440344e-02	3.765503e-01	2.149764e-02	-1.800750e-02	3.699567e-02
		rp_sub-06_task-restingstate_acq-RL_bold_00001	39	1.779622e-02	-2.962895e-02	3.785995e-01	2.368278e-02	-2.152511e-02	3.879392e-02
		rp_sub-06_task-restingstate_acq-RL_bold_00001	40	2.382143e-02	-4.359800e-02	3.922521e-01	1.358206e-02	-2.569169e-02	3.767713e-02
		rp_sub-06_task-restingstate_acq-RL_bold_00001	41	2.746164e-02	-4.809752e-02	4.004259e-01	1.019673e-02	-3.598921e-02	4.246087e-02
		rp_sub-06_task-restingstate_acq-RL_bold_00001	42	3.098212e-02	-4.854440e-02	4.208121e-01	-4.256586e-03	-3.344899e-02	4.228446e-02
		rp_sub-06_task-restingstate_acq-RL_bold_00001	43	2.558916e-02	-4.156472e-02	4.176546e-01	6.941250e-03	-3.714536e-02	4.059459e-02
		rp_sub-06_task-restingstate_acq-RL_bold_00001	44	3.022755e-02	-4.575839e-02	4.282593e-01	1.119859e-02	-3.250852e-02	4.258721e-02
		rp_sub-06_task-restingstate_acq-RL_bold_00001	45	2.457339e-02	-4.311923e-02	4.103772e-01	3.326154e-02	-3.359618e-02	4.010566e-02
		rp_sub-06_task-restingstate_acq-RL_bold_00001	46	3.149578e-02	-3.260950e-02	4.433610e-01	3.445308e-03	-4.265012e-02	4.280407e-02
		rp_sub-06_task-restingstate_acq-RL_bold_00001	47	3.056010e-02	-3.790467e-02	4.439822e-01	1.396961e-02	-2.994537e-02	4.974295e-02
		rp_sub-06_task-restingstate_acq-RL_bold_00001	48	2.759791e-02	-4.949327e-02	4.500839e-01	1.226574e-02	-3.243591e-02	4.361413e-02
		rp_sub-06_task-restingstate_acq-RL_bold_00001	49	2.627453e-02	-3.287067e-02	4.571421e-01	2.673078e-02	-2.403530e-02	4.307197e-02
		rp_sub-06_task-restingstate_acq-RL_bold_00001	50	2.754114e-02	-3.704991e-02	4.473404e-01	2.785849e-02	-3.656367e-02	4.328471e-02
		rp_sub-06_task-restingstate_acq-RL_bold_00001	51	2.705113e-02	-4.584592e-02	4.606079e-01	2.137707e-02	-3.324650e-02	4.089361e-02
		rp_sub-06_task-restingstate_acq-RL_bold_00001	52	3.279305e-02	-4.495217e-02	4.617355e-01	2.374698e-02	-3.859164e-02	4.456547e-02
		rp_sub-06_task-restingstate_acq-RL_bold_00001	53	3.247641e-02	-3.285134e-02	4.847250e-01	5.709891e-03	-3.206801e-02	4.384322e-02
		rp_sub-06_task-restingstate_acq-RL_bold_00001	54	3.079651e-02	-3.390441e-02	4.819266e-01	2.099516e-02	-4.208920e-02	4.379633e-02
		rp_sub-06_task-restingstate_acq-RL_bold_00001	55	3.122019e-02	-2.993576e-02	4.892827e-01	1.973730e-02	-3.519531e-02	4.046012e-02
		rp_sub-06_task-restingstate_acq-RL_bold_00001	56	3.312221e-02	-2.348697e-02	4.975373e-01	1.558367e-02	-3.516859e-02	4.532316e-02
		rp_sub-06_task-restingstate_acq-RL_bold_00001	57	3.286484e-02	-3.568581e-02	5.146868e-01	1.004507e-02	-3.439093e-02	4.424757e-02
		rp_sub-06_task-restingstate_acq-RL_bold_00001	58	3.450224e-02	-4.716029e-02	5.225320e-01	5.594835e-03	-3.353102e-02	4.899011e-02
		rp_sub-06_task-restingstate_acq-RL_bold_00001	59	3.532895e-02	-3.544606e-02	5.253173e-01	1.201402e-02	-3.313192e-02	5.080886e-02
		rp_sub-06_task-restingstate_acq-RL_bold_00001	60	3.893381e-02	-4.135311e-02	5.102164e-01	2.697748e-02	-4.699870e-02	5.376837e-02
		rp_sub-06_task-restingstate_acq-RL_bold_00001	61	4.786570e-02	-4.708311e-02	5.341229e-01	1.873563e-02	-5.357434e-02	5.216559e-02
		rp_sub-06_task-restingstate_acq-RL_bold_00001	62	5.365654e-02	-5.518117e-02	5.343772e-01	1.515714e-02	-4.999925e-02	5.936878e-02
		rp_sub-06_task-restingstate_acq-RL_bold_00001	63	4.676817e-02	-5.009678e-02	5.315400e-01	2.559999e-02	-5.481796e-02	5.532904e-02
		rp_sub-06_task-restingstate_acq-RL_bold_00001	64	4.743948e-02	-5.433064e-02	5.392074e-01	2.952867e-02	-5.337783e-02	5.494086e-02
		rp_sub-06_task-restingstate_acq-RL_bold_00001	65	5.092246e-02	-3.547430e-02	5.493428e-01	2.437769e-02	-5.144679e-02	5.889794e-02
		rp_sub-06_task-restingstate_acq-RL_bold_00001	66	4.904821e-02	-4.913664e-02	5.511715e-01	2.698026e-02	-5.530568e-02	5.515423e-02
		rp_sub-06_task-restingstate_acq-RL_bold_00001	67	4.262838e-02	-4.577253e-02	5.588069e-01	1.992858e-02	-5.698766e-02	5.034371e-02
		rp_sub-06_task-restingstate_acq-RL_bold_00001	68	4.807180e-02	-4.744931e-02	5.647041e-01	2.733916e-02	-5.379109e-02	5.491564e-02
		rp_sub-06_task-restingstate_acq-RL_bold_00001	69	4.562242e-02	-4.746836e-02	5.742130e-01	2.325510e-02	-4.875743e-02	5.546905e-02
		rp_sub-06_task-restingstate_acq-RL_bold_00001	70	5.212947e-02	-4.727262e-02	5.811664e-01	2.546037e-02	-5.022546e-02	5.723870e-02
		rp_sub-06_task-restingstate_acq-RL_bold_00001	71	5.224688e-02	-5.932814e-02	6.012961e-01	2.128050e-02	-4.742969e-02	6.106714e-02
		rp_sub-06_task-restingstate_acq-RL_bold_00001	72	5.748713e-02	-6.483290e-02	5.975590e-01	2.999397e-02	-6.702439e-02	6.443572e-02
		rp_sub-06_task-restingstate_acq-RL_bold_00001	73	5.408746e-02	-5.338894e-02	5.995035e-01	3.428452e-02	-5.235495e-02	6.064072e-02
		rp_sub-06_task-restingstate_acq-RL_bold_00001	74	5.059985e-02	-5.842547e-02	6.134192e-01	2.408480e-02	-5.551256e-02	6.379257e-02
		rp_sub-06_task-restingstate_acq-RL_bold_00001	75	5.647371e-02	-4.114541e-02	5.955130e-01	4.323911e-02	-5.934795e-02	6.579859e-02
		rp_sub-06_task-restingstate_acq-RL_bold_00001	76	4.478598e-02	-4.347529e-02	6.051145e-01	4.019106e-02	-4.802440e-02	5.926042e-02
		rp_sub-06_task-restingstate_acq-RL_bold_00001	77	5.150662e-02	-4.020092e-02	6.491593e-01	1.177280e-02	-5.971708e-02	6.651570e-02
		rp_sub-06_task-restingstate_acq-RL_bold_00001	78	5.540276e-02	-4.345234e-02	6.557455e-01	1.655027e-02	-5.142946e-02	6.871173e-02
		rp_sub-06_task-restingstate_acq-RL_bold_00001	79	5.121088e-02	-4.525363e-02	6.477623e-01	1.721116e-02	-6.179837e-02	5.869283e-02
		rp_sub-06_task-restingstate_acq-RL_bold_00001	80	5.701230e-02	-5.083229e-02	6.639995e-01	4.890927e-03	-5.814418e-02	7.000168e-02
		rp_sub-06_task-restingstate_acq-RL_bold_00001	81	6.042049e-02	-6.087734e-02	6.685429e-01	1.975933e-02	-5.478792e-02	7.111078e-02
		rp_sub-06_task-restingstate_acq-RL_bold_00001	82	5.852450e-02	-5.579093e-02	6.656422e-01	2.741169e-02	-5.485334e-02	7.503275e-02
		rp_sub-06_task-restingstate_acq-RL_bold_00001	83	5.864940e-02	-4.642487e-02	6.665880e-01	2.070715e-02	-6.785775e-02	6.649989e-02
		rp_sub-06_task-restingstate_acq-RL_bold_00001	84	5.579236e-02	-4.825953e-02	6.734725e-01	2.766534e-02	-5.404699e-02	6.989854e-02
		rp_sub-06_task-restingstate_acq-RL_bold_00001	85	5.393271e-02	-4.090670e-02	6.835180e-01	3.453138e-02	-5.369877e-02	6.869616e-02
		rp_sub-06_task-restingstate_acq-RL_bold_00001	86	5.707603e-02	-4.526764e-02	6.882364e-01	3.084514e-02	-6.536820e-02	6.626904e-02
		rp_sub-06_task-restingstate_acq-RL_bold_00001	87	5.516832e-02	-5.713044e-02	6.923262e-01	2.576138e-02	-7.369444e-02	6.317815e-02
		rp_sub-06_task-restingstate_acq-RL_bold_00001	88	5.988300e-02	-5.774230e-02	7.173851e-01	3.089806e-02	-6.091932e-02	7.137663e-02
		rp_sub-06_task-restingstate_acq-RL_bold_00001	89	6.212891e-02	-6.742146e-02	7.211925e-01	2.655196e-02	-7.136815e-02	7.473562e-02
		rp_sub-06_task-restingstate_acq-RL_bold_00001	90	5.957713e-02	-6.804853e-02	7.433618e-01	1.029626e-02	-6.603084e-02	7.350940e-02
		rp_sub-06_task-restingstate_acq-RL_bold_00001	91	6.138680e-02	-4.657715e-02	7.299928e-01	2.886851e-02	-6.991139e-02	7.133798e-02
		rp_sub-06_task-restingstate_acq-RL_bold_00001	92	5.550613e-02	-6.327848e-02	7.212458e-01	3.465659e-02	-6.237770e-02	6.631976e-02
		rp_sub-06_task-restingstate_acq-RL_bold_00001	93	6.236497e-02	-4.648119e-02	7.470253e-01	2.947485e-02	-6.581853e-02	7.361746e-02
		rp_sub-06_task-restingstate_acq-RL_bold_00001	94	5.770676e-02	-6.273010e-02	7.528172e-01	1.509134e-02	-6.625992e-02	6.871800e-02
		rp_sub-06_task-restingstate_acq-RL_bold_00001	95	6.214745e-02	-6.841280e-02	7.603743e-01	2.082169e-02	-7.576201e-02	7.097178e-02
		rp_sub-06_task-restingstate_acq-RL_bold_00001	96	6.831702e-02	-6.158482e-02	7.694158e-01	2.933854e-02	-7.176626e-02	7.424745e-02
		rp_sub-06_task-restingstate_acq-RL_bold_00001	97	6.970078e-02	-6.267580e-02	7.849174e-01	3.096725e-02	-6.299770e-02	8.234762e-02
		rp_sub-06_task-restingstate_acq-RL_bold_00001	98	6.782584e-02	-6.486484e-02	7.752341e-01	2.292686e-02	-6.888831e-02	7.459500e-02
		rp_sub-06_task-restingstate_acq-RL_bold_00001	99	6.414371e-02	-5.738786e-02	7.749625e-01	2.575868e-02	-7.388499e-02	6.869954e-02
		rp_sub-06_task-restingstate_acq-RL_bold_00001	100	7.058949e-02	-6.225994e-02	7.906153e-01	3.205901e-02	-5.551616e-02	8.508027e-02
		rp_sub-06_task-restingstate_acq-RL_bold_00001	101	6.521608e-02	-4.665001e-02	8.014581e-01	3.390087e-02	-6.096622e-02	7.277479e-02
		rp_sub-06_task-restingstate_acq-RL_bold_00001	102	7.221017e-02	-5.290203e-02	7.972163e-01	3.462832e-02	-6.305262e-02	8.758854e-02
		rp_sub-06_task-restingstate_acq-RL_bold_00001	103	7.095181e-02	-6.687067e-02	8.149178e-01	1.744798e-02	-7.932806e-02	7.181511e-02
		rp_sub-06_task-restingstate_acq-RL_bold_00001	104	7.332604e-02	-6.614336e-02	8.358188e-01	2.295038e-02	-5.852559e-02	9.067795e-02
		rp_sub-06_task-restingstate_acq-RL_bold_00001	105	6.971070e-02	-6.241071e-02	8.067826e-01	4.634609e-02	-6.041645e-02	8.806416e-02
		rp_sub-06_task-restingstate_acq-RL_bold_00001	106	6.728577e-02	-6.434717e-02	8.201095e-01	2.994664e-02	-7.915331e-02	7.215514e-02
		rp_sub-06_task-restingstate_acq-RL_bold_00001	107	7.114726e-02	-4.250893e-02	8.266803e-01	4.592431e-02	-6.243602e-02	8.526942e-02
		rp_sub-06_task-restingstate_acq-RL_bold_00001	108	6.626233e-02	-5.997721e-02	8.300363e-01	3.113635e-02	-6.651389e-02	8.335088e-02
		rp_sub-06_task-restingstate_acq-RL_bold_00001	109	7.220175e-02	-5.476455e-02	8.382364e-01	3.999892e-02	-7.366071e-02	7.732619e-02
		rp_sub-06_task-restingstate_acq-RL_bold_00001	110	7.316244e-02	-6.249438e-02	8.376377e-01	3.374166e-02	-7.056331e-02	8.302969e-02
		rp_sub-06_task-restingstate_acq-RL_bold_00001	111	7.887575e-02	-5.448426e-02	8.433976e-01	3.718885e-02	-8.109169e-02	8.958106e-02
		rp_sub-06_task-restingstate_acq-RL_bold_00001	112	7.913532e-02	-4.680156e-02	8.480983e-01	4.953544e-02	-6.787040e-02	9.031748e-02
		rp_sub-06_task-restingstate_acq-RL_bold_00001	113	8.011410e-02	-5.614147e-02	8.579466e-01	3.253468e-02	-6.877126e-02	9.130266e-02
		rp_sub-06_task-restingstate_acq-RL_bold_00001	114	7.712353e-02	-5.560455e-02	8.556774e-01	3.276243e-02	-7.822651e-02	9.023263e-02
		rp_sub-06_task-restingstate_acq-RL_bold_00001	115	8.389109e-02	-4.899604e-02	8.594254e-01	4.058591e-02	-7.398833e-02	9.377837e-02
		rp_sub-06_task-restingstate_acq-RL_bold_00001	116	7.758443e-02	-4.244437e-02	8.777922e-01	3.425886e-02	-7.044683e-02	8.146514e-02
		rp_sub-06_task-restingstate_acq-RL_bold_00001	117	8.325968e-02	-4.723438e-02	8.807347e-01	4.224124e-02	-7.349144e-02	8.450453e-02
		rp_sub-06_task-restingstate_acq-RL_bold_00001	118	8.776262e-02	-6.235253e-02	8.793204e-01	3.692030e-02	-7.716907e-02	8.326071e-02
		rp_sub-06_task-restingstate_acq-RL_bold_00001	119	8.480959e-02	-5.077272e-02	8.728251e-01	4.400487e-02	-7.532284e-02	8.874654e-02
		rp_sub-06_task-restingstate_acq-RL_bold_00001	120	8.816606e-02	-5.717937e-02	8.874351e-01	3.512726e-02	-7.924776e-02	9.235522e-02
		rp_sub-06_task-restingstate_acq-RL_bold_00001	121	8.026598e-02	-4.551846e-02	8.914229e-01	4.382915e-02	-8.330360e-02	9.265313e-02
		rp_sub-06_task-restingstate_acq-RL_bold_00001	122	8.225756e-02	-4.773190e-02	9.135808e-01	4.703048e-02	-7.430118e-02	8.818150e-02
		rp_sub-06_task-restingstate_acq-RL_bold_00001	123	7.560924e-02	-5.711900e-02	9.066783e-01	3.854057e-02	-8.193461e-02	8.366407e-02
		rp_sub-06_task-restingstate_acq-RL_bold_00001	124	8.467826e-02	-5.368692e-02	9.136026e-01	5.533700e-02	-7.809646e-02	9.230135e-02
		rp_sub-06_task-restingstate_acq-RL_bold_00001	125	8.121844e-02	-6.547310e-02	9.222098e-01	3.843325e-02	-8.284286e-02	8.916053e-02
		rp_sub-06_task-restingstate_acq-RL_bold_00001	126	8.137061e-02	-5.728115e-02	9.293172e-01	4.329463e-02	-7.797699e-02	8.878771e-02
		rp_sub-06_task-restingstate_acq-RL_bold_00001	127	8.101857e-02	-7.148242e-02	9.229507e-01	4.408615e-02	-8.498937e-02	9.052214e-02
		rp_sub-06_task-restingstate_acq-RL_bold_00001	128	8.758629e-02	-5.730317e-02	9.483711e-01	4.598846e-02	-9.427752e-02	9.477763e-02
		rp_sub-06_task-restingstate_acq-RL_bold_00001	129	8.447228e-02	-5.909122e-02	9.314764e-01	6.323471e-02	-7.587148e-02	8.986436e-02
		rp_sub-06_task-restingstate_acq-RL_bold_00001	130	8.734999e-02	-6.596293e-02	9.428223e-01	4.481612e-02	-8.461232e-02	9.110033e-02
		rp_sub-06_task-restingstate_acq-RL_bold_00001	131	9.383408e-02	-5.660333e-02	9.419809e-01	5.215834e-02	-8.943741e-02	9.014055e-02
		rp_sub-06_task-restingstate_acq-RL_bold_00001	132	9.021551e-02	-5.412342e-02	9.522377e-01	5.281188e-02	-8.843313e-02	9.145955e-02
		rp_sub-06_task-restingstate_acq-RL_bold_00001	133	8.932905e-02	-5.006439e-02	9.481860e-01	6.027079e-02	-8.785070e-02	8.867581e-02
		rp_sub-06_task-restingstate_acq-RL_bold_00001	134	8.673317e-02	-6.992117e-02	9.427925e-01	6.378461e-02	-7.535010e-02	9.536386e-02
		rp_sub-06_task-restingstate_acq-RL_bold_00001	135	8.584201e-02	-5.993307e-02	9.488736e-01	5.770340e-02	-8.081821e-02	8.871303e-02
		rp_sub-06_task-restingstate_acq-RL_bold_00001	136	8.981904e-02	-6.429578e-02	9.632042e-01	4.715470e-02	-8.454851e-02	9.113521e-02
		rp_sub-06_task-restingstate_acq-RL_bold_00001	137	9.286560e-02	-5.246431e-02	9.725365e-01	5.520861e-02	-8.786107e-02	9.517177e-02
		rp_sub-06_task-restingstate_acq-RL_bold_00001	138	9.696209e-02	-6.076510e-02	9.874932e-01	4.845014e-02	-9.015646e-02	9.783785e-02
		rp_sub-06_task-restingstate_acq-RL_bold_00001	139	9.663711e-02	-6.425931e-02	9.790834e-01	5.011504e-02	-1.006901e-01	9.420898e-02
		rp_sub-06_task-restingstate_acq-RL_bold_00001	140	9.675435e-02	-5.899630e-02	9.805022e-01	5.465810e-02	-1.053452e-01	8.894511e-02
		rp_sub-06_task-restingstate_acq-RL_bold_00001	141	9.934970e-02	-6.734874e-02	9.802848e-01	6.552202e-02	-8.981470e-02	9.555280e-02
		rp_sub-06_task-restingstate_acq-RL_bold_00001	142	9.551232e-02	-6.555866e-02	9.898619e-01	5.553014e-02	-9.985471e-02	9.207519e-02
		rp_sub-06_task-restingstate_acq-RL_bold_00001	143	9.519588e-02	-5.944147e-02	9.962598e-01	5.505677e-02	-9.992241e-02	9.393546e-02
		rp_sub-06_task-restingstate_acq-RL_bold_00001	144	1.011122e-01	-5.650619e-02	1.007246e+00	6.169573e-02	-9.950088e-02	9.837250e-02
		rp_sub-06_task-restingstate_acq-RL_bold_00001	145	9.642378e-02	-5.754887e-02	9.972419e-01	6.218494e-02	-9.513008e-02	9.088667e-02
		rp_sub-06_task-restingstate_acq-RL_bold_00001	146	1.008937e-01	-7.515878e-02	1.020229e+00	4.552931e-02	-1.094811e-01	9.462870e-02
		rp_sub-06_task-restingstate_acq-RL_bold_00001	147	1.031385e-01	-6.451029e-02	1.016967e+00	6.643897e-02	-1.062646e-01	9.894853e-02
		rp_sub-06_task-restingstate_acq-RL_bold_00001	148	9.800070e-02	-7.264229e-02	1.022131e+00	5.914462e-02	-1.072827e-01	9.053780e-02
		rp_sub-06_task-restingstate_acq-RL_bold_00001	149	1.028705e-01	-6.205237e-02	1.035227e+00	5.852630e-02	-9.946691e-02	9.766912e-02
		rp_sub-06_task-restingstate_acq-RL_bold_00001	150	9.517344e-02	-6.929014e-02	1.025041e+00	6.580307e-02	-9.168162e-02	9.286028e-02
		rp_sub-06_task-restingstate_acq-RL_bold_00001	151	1.010073e-01	-6.139945e-02	1.036454e+00	5.805135e-02	-1.035867e-01	9.455494e-02
		rp_sub-06_task-restingstate_acq-RL_bold_00001	152	1.047482e-01	-7.255393e-02	1.043756e+00	6.758901e-02	-1.128987e-01	1.004518e-01
		rp_sub-06_task-restingstate_acq-RL_bold_00001	153	1.083669e-01	-6.653002e-02	1.046684e+00	6.941008e-02	-1.049044e-01	1.037325e-01
		rp_sub-06_task-restingstate_acq-RL_bold_00001	154	1.042604e-01	-7.451248e-02	1.044629e+00	7.273260e-02	-1.047546e-01	9.790056e-02
		rp_sub-06_task-restingstate_acq-RL_bold_00001	155	1.011782e-01	-6.916511e-02	1.071673e+00	7.484554e-02	-9.694597e-02	9.862636e-02
		rp_sub-06_task-restingstate_acq-RL_bold_00001	156	8.312381e-02	-1.267708e-01	1.215991e+00	3.297831e-02	-8.457600e-02	1.135214e-01
		rp_sub-06_task-restingstate_acq-RL_bold_00001	157	1.012756e-01	-1.313370e-01	1.107727e+00	5.591802e-02	-1.059964e-01	1.035891e-01
		rp_sub-06_task-restingstate_acq-RL_bold_00001	158	1.095936e-01	-9.588431e-02	1.116911e+00	8.496854e-02	-1.024854e-01	1.070791e-01
		rp_sub-06_task-restingstate_acq-RL_bold_00001	159	1.043236e-01	-8.706717e-02	1.108712e+00	8.220945e-02	-1.123378e-01	9.577228e-02
		rp_sub-06_task-restingstate_acq-RL_bold_00001	160	1.015230e-01	-1.002190e-01	1.113475e+00	6.477909e-02	-1.128480e-01	9.188024e-02
		rp_sub-06_task-restingstate_acq-RL_bold_00001	161	9.854572e-02	-8.263874e-02	1.122917e+00	7.299575e-02	-1.066095e-01	9.618955e-02
		rp_sub-06_task-restingstate_acq-RL_bold_00001	162	1.023655e-01	-7.383508e-02	1.123258e+00	8.018289e-02	-1.120245e-01	9.783391e-02
		rp_sub-06_task-restingstate_acq-RL_bold_00001	163	1.055195e-01	-8.444434e-02	1.138041e+00	7.484043e-02	-1.089798e-01	1.026748e-01
		rp_sub-06_task-restingstate_acq-RL_bold_00001	164	1.052911e-01	-8.332498e-02	1.148822e+00	8.276381e-02	-1.076372e-01	1.024895e-01
		rp_sub-06_task-restingstate_acq-RL_bold_00001	165	1.067035e-01	-9.055765e-02	1.136435e+00	7.262164e-02	-1.151217e-01	9.624716e-02
		rp_sub-06_task-restingstate_acq-RL_bold_00001	166	1.046765e-01	-8.333813e-02	1.140513e+00	7.430623e-02	-1.122901e-01	9.478389e-02
		rp_sub-06_task-restingstate_acq-RL_bold_00001	167	1.066428e-01	-8.821239e-02	1.141644e+00	8.236774e-02	-1.213105e-01	9.895562e-02
		rp_sub-06_task-restingstate_acq-RL_bold_00001	168	1.131697e-01	-6.174774e-02	1.149112e+00	7.523409e-02	-1.172365e-01	1.030587e-01
		rp_sub-06_task-restingstate_acq-RL_bold_00001	169	1.103163e-01	-8.737173e-02	1.146513e+00	8.785827e-02	-1.249003e-01	9.673347e-02
		rp_sub-06_task-restingstate_acq-RL_bold_00001	170	1.182997e-01	-8.211731e-02	1.160200e+00	9.165000e-02	-1.193416e-01	1.036565e-01
		rp_sub-06_task-restingstate_acq-RL_bold_00001	171	1.119791e-01	-8.568463e-02	1.140807e+00	1.000244e-01	-1.204678e-01	9.846056e-02
		rp_sub-06_task-restingstate_acq-RL_bold_00001	172	1.079296e-01	-8.548296e-02	1.164752e+00	8.826517e-02	-1.202592e-01	9.590588e-02
		rp_sub-06_task-restingstate_acq-RL_bold_00001	173	1.141450e-01	-7.695843e-02	1.160886e+00	9.164153e-02	-1.287609e-01	9.694790e-02
		rp_sub-06_task-restingstate_acq-RL_bold_00001	174	1.216367e-01	-7.725842e-02	1.171727e+00	9.095649e-02	-1.277367e-01	1.034397e-01
		rp_sub-06_task-restingstate_acq-RL_bold_00001	175	1.199717e-01	-7.523887e-02	1.161596e+00	9.992619e-02	-1.290852e-01	1.007826e-01
		rp_sub-06_task-restingstate_acq-RL_bold_00001	176	1.254962e-01	-7.368724e-02	1.170778e+00	8.452177e-02	-1.361503e-01	1.031527e-01
		rp_sub-06_task-restingstate_acq-RL_bold_00001	177	1.178904e-01	-6.256522e-02	1.172517e+00	9.344039e-02	-1.260202e-01	1.027536e-01
		rp_sub-06_task-restingstate_acq-RL_bold_00001	178	1.234515e-01	-7.974302e-02	1.199351e+00	8.493154e-02	-1.343869e-01	1.020303e-01
		rp_sub-06_task-restingstate_acq-RL_bold_00001	179	1.243988e-01	-7.522813e-02	1.184235e+00	8.636097e-02	-1.320093e-01	9.919271e-02
		rp_sub-06_task-restingstate_acq-RL_bold_00001	180	1.237103e-01	-8.123621e-02	1.178995e+00	7.923025e-02	-1.461707e-01	9.541545e-02
		rp_sub-06_task-restingstate_acq-RL_bold_00001	181	1.256607e-01	-4.806990e-02	1.198212e+00	8.530357e-02	-1.322993e-01	1.012491e-01
		rp_sub-06_task-restingstate_acq-RL_bold_00001	182	1.187991e-01	-8.120817e-02	1.197955e+00	8.599762e-02	-1.300733e-01	9.530754e-02
		rp_sub-06_task-restingstate_acq-RL_bold_00001	183	1.310615e-01	-6.916206e-02	1.209096e+00	9.748817e-02	-1.339013e-01	9.966632e-02
		rp_sub-06_task-restingstate_acq-RL_bold_00001	184	1.233501e-01	-7.969348e-02	1.203455e+00	9.639935e-02	-1.432112e-01	9.391492e-02
		rp_sub-06_task-restingstate_acq-RL_bold_00001	185	1.282615e-01	-8.971448e-02	1.212912e+00	7.611051e-02	-1.419374e-01	9.271011e-02
		rp_sub-06_task-restingstate_acq-RL_bold_00001	186	1.282108e-01	-7.382568e-02	1.209005e+00	1.033296e-01	-1.336697e-01	1.003594e-01
		rp_sub-06_task-restingstate_acq-RL_bold_00001	187	1.280622e-01	-6.908193e-02	1.214683e+00	1.078133e-01	-1.305641e-01	1.010979e-01
		rp_sub-06_task-restingstate_acq-RL_bold_00001	188	1.256894e-01	-8.411991e-02	1.218674e+00	9.618552e-02	-1.387565e-01	1.007692e-01
		rp_sub-06_task-restingstate_acq-RL_bold_00001	189	1.284216e-01	-8.306425e-02	1.222539e+00	8.574700e-02	-1.495286e-01	9.936906e-02
		rp_sub-06_task-restingstate_acq-RL_bold_00001	190	1.307697e-01	-6.534621e-02	1.234546e+00	1.002094e-01	-1.325692e-01	1.052921e-01
		rp_sub-06_task-restingstate_acq-RL_bold_00001	191	1.228515e-01	-8.069149e-02	1.224607e+00	9.136541e-02	-1.306938e-01	9.677926e-02
		rp_sub-06_task-restingstate_acq-RL_bold_00001	192	1.293505e-01	-6.958436e-02	1.238333e+00	9.809842e-02	-1.438856e-01	1.008065e-01
		rp_sub-06_task-restingstate_acq-RL_bold_00001	193	1.338418e-01	-7.293038e-02	1.242125e+00	9.152233e-02	-1.431214e-01	1.072672e-01
		rp_sub-06_task-restingstate_acq-RL_bold_00001	194	1.361747e-01	-7.923415e-02	1.241346e+00	1.055474e-01	-1.442653e-01	1.033279e-01
		rp_sub-06_task-restingstate_acq-RL_bold_00001	195	1.279465e-01	-7.346581e-02	1.238092e+00	1.012076e-01	-1.322235e-01	1.032327e-01
		rp_sub-06_task-restingstate_acq-RL_bold_00001	196	1.360312e-01	-7.113492e-02	1.257609e+00	9.284904e-02	-1.466225e-01	1.054226e-01
		rp_sub-06_task-restingstate_acq-RL_bold_00001	197	1.356308e-01	-8.514572e-02	1.257027e+00	9.749764e-02	-1.454140e-01	1.028068e-01
		rp_sub-06_task-restingstate_acq-RL_bold_00001	198	1.303528e-01	-7.497875e-02	1.257800e+00	9.980167e-02	-1.425097e-01	9.683498e-02
		rp_sub-06_task-restingstate_acq-RL_bold_00001	199	1.344956e-01	-6.424638e-02	1.260465e+00	9.534925e-02	-1.411903e-01	9.739923e-02
		rp_sub-06_task-restingstate_acq-RL_bold_00001	200	1.371206e-01	-6.931525e-02	1.268594e+00	9.929548e-02	-1.452974e-01	1.019484e-01
		rp_sub-06_task-restingstate_acq-RL_bold_00001	201	1.352877e-01	-7.350731e-02	1.268650e+00	1.074087e-01	-1.406006e-01	9.934679e-02
		rp_sub-06_task-restingstate_acq-RL_bold_00001	202	1.362891e-01	-7.300858e-02	1.264868e+00	9.536922e-02	-1.582337e-01	1.007550e-01
		rp_sub-06_task-restingstate_acq-RL_bold_00001	203	1.409602e-01	-4.058622e-02	1.284813e+00	9.976017e-02	-1.475224e-01	1.057870e-01
		rp_sub-06_task-restingstate_acq-RL_bold_00001	204	1.367238e-01	-6.823037e-02	1.276030e+00	1.036058e-01	-1.505351e-01	9.895744e-02
		rp_sub-06_task-restingstate_acq-RL_bold_00001	205	1.382259e-01	-7.447951e-02	1.279012e+00	1.086654e-01	-1.448846e-01	9.969730e-02
		rp_sub-06_task-restingstate_acq-RL_bold_00001	206	1.371480e-01	-7.007443e-02	1.277420e+00	1.071749e-01	-1.529062e-01	9.975001e-02
		rp_sub-06_task-restingstate_acq-RL_bold_00001	207	1.411128e-01	-5.241972e-02	1.289646e+00	1.091735e-01	-1.484873e-01	1.000034e-01
		rp_sub-06_task-restingstate_acq-RL_bold_00001	208	1.424658e-01	-6.173236e-02	1.293970e+00	1.084392e-01	-1.537549e-01	1.066879e-01
		rp_sub-06_task-restingstate_acq-RL_bold_00001	209	1.402777e-01	-7.859423e-02	1.294770e+00	1.097941e-01	-1.536576e-01	1.019192e-01
		rp_sub-06_task-restingstate_acq-RL_bold_00001	210	1.430852e-01	-5.707524e-02	1.293794e+00	1.133845e-01	-1.531280e-01	1.000454e-01
		rp_sub-06_task-restingstate_acq-RL_bold_00001	211	1.439275e-01	-5.794306e-02	1.309367e+00	1.135653e-01	-1.524714e-01	1.097985e-01
		rp_sub-06_task-restingstate_acq-RL_bold_00001	212	1.473262e-01	-6.944797e-02	1.304435e+00	1.129831e-01	-1.604362e-01	1.072723e-01
		rp_sub-06_task-restingstate_acq-RL_bold_00001	213	1.430725e-01	-6.461790e-02	1.294517e+00	1.176848e-01	-1.566138e-01	1.016941e-01
		rp_sub-06_task-restingstate_acq-RL_bold_00001	214	1.391045e-01	-6.693786e-02	1.307991e+00	1.132252e-01	-1.440747e-01	1.047158e-01
		rp_sub-06_task-restingstate_acq-RL_bold_00001	215	1.351258e-01	-7.018378e-02	1.352642e+00	1.037418e-01	-1.691021e-01	1.100032e-01
		rp_sub-06_task-restingstate_acq-RL_bold_00001	216	1.293364e-01	-1.029427e-01	1.357155e+00	9.566934e-02	-1.604304e-01	9.798742e-02
		rp_sub-06_task-restingstate_acq-RL_bold_00001	217	1.415714e-01	-6.924553e-02	1.327928e+00	1.199462e-01	-1.558465e-01	1.006480e-01
		rp_sub-06_task-restingstate_acq-RL_bold_00001	218	1.475500e-01	-6.948310e-02	1.338596e+00	1.262183e-01	-1.620431e-01	1.069083e-01
		rp_sub-06_task-restingstate_acq-RL_bold_00001	219	1.452603e-01	-7.279812e-02	1.344539e+00	1.040461e-01	-1.682499e-01	9.376632e-02
		rp_sub-06_task-restingstate_acq-RL_bold_00001	220	1.431639e-01	-7.864804e-02	1.339814e+00	1.148031e-01	-1.536230e-01	9.071215e-02
		rp_sub-06_task-restingstate_acq-RL_bold_00001	221	1.503789e-01	-8.306651e-02	1.337408e+00	1.254406e-01	-1.545424e-01	9.766924e-02
		rp_sub-06_task-restingstate_acq-RL_bold_00001	222	1.440567e-01	-6.639521e-02	1.352180e+00	1.148050e-01	-1.634374e-01	9.813229e-02
		rp_sub-06_task-restingstate_acq-RL_bold_00001	223	1.505982e-01	-6.977752e-02	1.351656e+00	1.130916e-01	-1.725717e-01	1.026928e-01
		rp_sub-06_task-restingstate_acq-RL_bold_00001	224	1.494515e-01	-5.041393e-02	1.351706e+00	1.250959e-01	-1.573937e-01	9.889023e-02
		rp_sub-06_task-restingstate_acq-RL_bold_00001	225	1.376315e-01	-7.722831e-02	1.358866e+00	1.147635e-01	-1.638516e-01	9.193177e-02
		rp_sub-06_task-restingstate_acq-RL_bold_00001	226	1.461992e-01	-6.504109e-02	1.368888e+00	1.254962e-01	-1.592179e-01	9.765849e-02
		rp_sub-06_task-restingstate_acq-RL_bold_00001	227	1.418636e-01	-8.101136e-02	1.372914e+00	1.173454e-01	-1.698333e-01	9.490706e-02
		rp_sub-06_task-restingstate_acq-RL_bold_00001	228	1.509354e-01	-6.235087e-02	1.364974e+00	1.258036e-01	-1.741834e-01	1.031996e-01
		rp_sub-06_task-restingstate_acq-RL_bold_00001	229	1.476412e-01	-5.489148e-02	1.380327e+00	1.299989e-01	-1.680745e-01	1.018196e-01
		rp_sub-06_task-restingstate_acq-RL_bold_00001	230	1.463011e-01	-5.992383e-02	1.378931e+00	1.258500e-01	-1.706914e-01	9.488584e-02
		rp_sub-06_task-restingstate_acq-RL_bold_00001	231	1.446701e-01	-6.780841e-02	1.371534e+00	1.234955e-01	-1.726606e-01	9.621511e-02
		rp_sub-06_task-restingstate_acq-RL_bold_00001	232	1.505813e-01	-5.394013e-02	1.377729e+00	1.174213e-01	-1.734651e-01	9.587529e-02
		rp_sub-06_task-restingstate_acq-RL_bold_00001	233	1.530902e-01	-5.139377e-02	1.395179e+00	1.167090e-01	-1.793155e-01	9.935930e-02
		rp_sub-06_task-restingstate_acq-RL_bold_00001	234	1.513672e-01	-5.982682e-02	1.400981e+00	1.225418e-01	-1.686718e-01	1.027620e-01
		rp_sub-06_task-restingstate_acq-RL_bold_00001	235	1.524552e-01	-7.283056e-02	1.384142e+00	1.356617e-01	-1.598834e-01	1.016219e-01
		rp_sub-06_task-restingstate_acq-RL_bold_00001	236	1.499796e-01	-6.739566e-02	1.385746e+00	1.407968e-01	-1.644626e-01	9.579510e-02
		rp_sub-06_task-restingstate_acq-RL_bold_00001	237	1.474927e-01	-6.181163e-02	1.395188e+00	1.503988e-01	-1.612342e-01	9.938589e-02
		rp_sub-06_task-restingstate_acq-RL_bold_00001	238	1.505722e-01	-7.387046e-02	1.398142e+00	1.326449e-01	-1.620733e-01	1.053381e-01
		rp_sub-06_task-restingstate_acq-RL_bold_00001	239	1.587760e-01	-6.801753e-02	1.398738e+00	1.299722e-01	-1.735860e-01	9.850744e-02
		rp_sub-06_task-restingstate_acq-RL_bold_00001	240	1.585549e-01	-6.834228e-02	1.402744e+00	1.395498e-01	-1.725457e-01	1.038643e-01
		rp_sub-06_task-restingstate_acq-RL_bold_00001	241	1.517127e-01	-6.306685e-02	1.408539e+00	1.366909e-01	-1.656608e-01	9.771923e-02
		rp_sub-06_task-restingstate_acq-RL_bold_00001	242	1.554252e-01	-6.426247e-02	1.406459e+00	1.466709e-01	-1.771216e-01	1.011478e-01
		rp_sub-06_task-restingstate_acq-RL_bold_00001	243	1.533664e-01	-6.585568e-02	1.405614e+00	1.432318e-01	-1.732811e-01	9.526437e-02
		rp_sub-06_task-restingstate_acq-RL_bold_00001	244	1.500634e-01	-6.093036e-02	1.415028e+00	1.412791e-01	-1.730060e-01	9.661276e-02
		rp_sub-06_task-restingstate_acq-RL_bold_00001	245	1.580899e-01	-6.357988e-02	1.431568e+00	1.486834e-01	-1.727406e-01	1.070803e-01
		rp_sub-06_task-restingstate_acq-RL_bold_00001	246	1.555501e-01	-6.441501e-02	1.436483e+00	1.242582e-01	-1.798790e-01	8.966512e-02
		rp_sub-06_task-restingstate_acq-RL_bold_00001	247	1.553007e-01	-7.668518e-02	1.429533e+00	1.320319e-01	-1.804460e-01	9.599717e-02
		rp_sub-06_task-restingstate_acq-RL_bold_00001	248	1.581933e-01	-6.257445e-02	1.428957e+00	1.435996e-01	-1.856114e-01	9.484529e-02
		rp_sub-06_task-restingstate_acq-RL_bold_00001	249	1.607452e-01	-6.373930e-02	1.429159e+00	1.504156e-01	-1.835342e-01	9.940163e-02
		rp_sub-06_task-restingstate_acq-RL_bold_00001	250	1.583300e-01	-5.866238e-02	1.440725e+00	1.489523e-01	-1.792993e-01	9.696630e-02
		rp_sub-07_task-restingstate_acq-RL_bold_00001	1	0.000000e+00	0.000000e+00	0.000000e+00	0.000000e+00	-9.939234e-17	9.939234e-17
		rp_sub-07_task-restingstate_acq-RL_bold_00001	2	5.559380e-02	-1.246940e-02	-9.800776e-03	1.301082e-02	9.100829e-03	1.708647e-02
		rp_sub-07_task-restingstate_acq-RL_bold_00001	3	6.335959e-02	-4.039926e-02	9.796407e-03	1.358564e-02	2.490941e-03	3.704326e-02
		rp_sub-07_task-restingstate_acq-RL_bold_00001	4	6.750022e-02	-4.871434e-02	3.075152e-02	5.001241e-03	-3.033134e-03	4.939998e-02
		rp_sub-07_task-restingstate_acq-RL_bold_00001	5	4.458571e-02	-4.114688e-02	3.828942e-02	-2.116540e-02	-5.864877e-03	2.894917e-02
		rp_sub-07_task-restingstate_acq-RL_bold_00001	6	8.467360e-02	-6.579228e-02	5.528082e-02	2.698244e-02	-9.685138e-03	4.599657e-02
		rp_sub-07_task-restingstate_acq-RL_bold_00001	7	5.435758e-02	-5.791728e-02	7.587756e-02	-1.559345e-02	-8.913828e-03	5.642165e-02
		rp_sub-07_task-restingstate_acq-RL_bold_00001	8	4.783193e-02	-2.493417e-02	5.584367e-02	-8.536765e-04	-3.284165e-02	2.634931e-02
		rp_sub-07_task-restingstate_acq-RL_bold_00001	9	8.428229e-02	-5.623408e-02	6.114687e-02	2.428734e-02	-1.245001e-02	5.842255e-02
		rp_sub-07_task-restingstate_acq-RL_bold_00001	10	6.364993e-02	-6.255188e-02	5.563845e-02	1.851769e-02	-8.408729e-03	5.470071e-02
		rp_sub-07_task-restingstate_acq-RL_bold_00001	11	5.983617e-02	-5.442955e-02	5.227523e-02	3.514812e-02	-1.172021e-02	4.580251e-02
		rp_sub-07_task-restingstate_acq-RL_bold_00001	12	6.483182e-02	-7.077888e-02	8.922583e-02	2.277814e-02	-7.136882e-03	6.275802e-02
		rp_sub-07_task-restingstate_acq-RL_bold_00001	13	6.292727e-02	-7.426885e-02	1.041740e-01	5.477507e-03	-2.209350e-02	5.802769e-02
		rp_sub-07_task-restingstate_acq-RL_bold_00001	14	7.848021e-02	-7.658313e-02	8.867662e-02	2.473763e-02	-1.455388e-02	6.892663e-02
		rp_sub-07_task-restingstate_acq-RL_bold_00001	15	7.154556e-02	-7.464734e-02	1.113700e-01	1.702465e-03	-1.542219e-02	6.277135e-02
		rp_sub-07_task-restingstate_acq-RL_bold_00001	16	6.407100e-02	-6.398280e-02	1.225132e-01	1.063403e-02	-3.610357e-02	4.822057e-02
		rp_sub-07_task-restingstate_acq-RL_bold_00001	17	7.887603e-02	-8.631774e-02	1.276825e-01	5.946934e-03	-1.458917e-02	7.707393e-02
		rp_sub-07_task-restingstate_acq-RL_bold_00001	18	9.129686e-02	-1.008315e-01	1.170778e-01	3.670050e-02	-1.176296e-02	9.273850e-02
		rp_sub-07_task-restingstate_acq-RL_bold_00001	19	8.951302e-02	-1.178016e-01	1.375014e-01	3.644169e-02	-2.529007e-02	8.872949e-02
		rp_sub-07_task-restingstate_acq-RL_bold_00001	20	6.749789e-02	-8.389026e-02	1.328840e-01	8.916447e-03	-3.743437e-02	7.159060e-02
		rp_sub-07_task-restingstate_acq-RL_bold_00001	21	9.829127e-02	-9.039778e-02	1.251114e-01	2.138282e-02	-2.932352e-02	7.991124e-02
		rp_sub-07_task-restingstate_acq-RL_bold_00001	22	1.124470e-01	-1.146480e-01	1.618683e-01	2.012552e-02	-3.425898e-02	9.815005e-02
		rp_sub-07_task-restingstate_acq-RL_bold_00001	23	1.037986e-01	-1.170469e-01	1.772203e-01	4.416770e-03	-4.407212e-02	1.056088e-01
		rp_sub-07_task-restingstate_acq-RL_bold_00001	24	1.283331e-01	-1.083739e-01	1.365426e-01	4.060823e-02	-3.302065e-02	1.095396e-01
		rp_sub-07_task-restingstate_acq-RL_bold_00001	25	1.212334e-01	-1.263842e-01	1.686125e-01	7.109413e-03	-4.479032e-02	1.281906e-01
		rp_sub-07_task-restingstate_acq-RL_bold_00001	26	1.176606e-01	-1.275703e-01	1.626078e-01	3.037467e-02	-3.931993e-02	1.142145e-01
		rp_sub-07_task-restingstate_acq-RL_bold_00001	27	1.272193e-01	-1.187484e-01	1.812708e-01	1.551869e-02	-4.297153e-02	1.268054e-01
		rp_sub-07_task-restingstate_acq-RL_bold_00001	28	1.220771e-01	-1.319257e-01	1.839046e-01	2.454807e-02	-4.671380e-02	1.306781e-01
		rp_sub-07_task-restingstate_acq-RL_bold_00001	29	1.133855e-01	-1.153596e-01	1.612424e-01	4.653781e-02	-4.549317e-02	1.138503e-01
		rp_sub-07_task-restingstate_acq-RL_bold_00001	30	1.375532e-01	-1.407831e-01	1.987126e-01	4.341343e-02	-3.654486e-02	1.337574e-01
		rp_sub-07_task-restingstate_acq-RL_bold_00001	31	1.395741e-01	-1.502178e-01	2.235409e-01	1.672585e-02	-6.023147e-02	1.376030e-01
		rp_sub-07_task-restingstate_acq-RL_bold_00001	32	1.042109e-01	-1.325972e-01	2.157824e-01	1.232487e-02	-5.257999e-02	1.230465e-01
		rp_sub-07_task-restingstate_acq-RL_bold_00001	33	1.269698e-01	-1.398856e-01	1.901974e-01	4.510555e-02	-4.892805e-02	1.220575e-01
		rp_sub-07_task-restingstate_acq-RL_bold_00001	34	1.489552e-01	-1.520074e-01	1.905855e-01	5.935565e-02	-4.160567e-02	1.489269e-01
		rp_sub-07_task-restingstate_acq-RL_bold_00001	35	1.366744e-01	-1.470607e-01	1.920690e-01	4.788560e-02	-4.750933e-02	1.433832e-01
		rp_sub-07_task-restingstate_acq-RL_bold_00001	36	1.781650e-01	-1.491106e-01	1.863579e-01	6.231514e-02	-5.412345e-02	1.530120e-01
		rp_sub-07_task-restingstate_acq-RL_bold_00001	37	1.332731e-01	-1.487403e-01	1.964336e-01	5.717725e-02	-6.172791e-02	1.502501e-01
		rp_sub-07_task-restingstate_acq-RL_bold_00001	38	1.457851e-01	-1.523906e-01	2.178802e-01	5.258491e-02	-6.960358e-02	1.437232e-01
		rp_sub-07_task-restingstate_acq-RL_bold_00001	39	1.524956e-01	-1.623653e-01	2.147480e-01	5.312500e-02	-5.829928e-02	1.571988e-01
		rp_sub-07_task-restingstate_acq-RL_bold_00001	40	1.465221e-01	-1.547361e-01	2.331413e-01	6.185301e-02	-6.492905e-02	1.547544e-01
		rp_sub-07_task-restingstate_acq-RL_bold_00001	41	1.641537e-01	-1.668507e-01	2.418921e-01	6.461262e-02	-6.254079e-02	1.661606e-01
		rp_sub-07_task-restingstate_acq-RL_bold_00001	42	1.826484e-01	-1.960489e-01	2.653414e-01	5.145037e-02	-6.959514e-02	1.894862e-01
		rp_sub-07_task-restingstate_acq-RL_bold_00001	43	1.592271e-01	-2.041670e-01	2.866947e-01	4.166683e-02	-6.868478e-02	1.966330e-01
		rp_sub-07_task-restingstate_acq-RL_bold_00001	44	1.874256e-01	-2.011659e-01	2.909769e-01	2.933475e-02	-8.044868e-02	2.106157e-01
		rp_sub-07_task-restingstate_acq-RL_bold_00001	45	1.811436e-01	-2.015424e-01	2.831138e-01	4.872556e-02	-8.272444e-02	2.029156e-01
		rp_sub-07_task-restingstate_acq-RL_bold_00001	46	1.762097e-01	-1.882893e-01	2.592896e-01	6.974009e-02	-7.701747e-02	1.926753e-01
		rp_sub-07_task-restingstate_acq-RL_bold_00001	47	1.674047e-01	-1.915231e-01	2.808449e-01	7.428536e-02	-6.675717e-02	1.860456e-01
		rp_sub-07_task-restingstate_acq-RL_bold_00001	48	1.536324e-01	-1.990522e-01	3.119345e-01	4.048383e-02	-7.719391e-02	1.807642e-01
		rp_sub-07_task-restingstate_acq-RL_bold_00001	49	1.651026e-01	-1.958284e-01	3.160574e-01	3.286639e-02	-7.610615e-02	1.827322e-01
		rp_sub-07_task-restingstate_acq-RL_bold_00001	50	1.667517e-01	-2.000492e-01	3.127320e-01	4.477824e-02	-7.528176e-02	1.827674e-01
		rp_sub-07_task-restingstate_acq-RL_bold_00001	51	1.918998e-01	-2.199004e-01	3.151719e-01	5.718165e-02	-7.930566e-02	2.166147e-01
		rp_sub-07_task-restingstate_acq-RL_bold_00001	52	1.920485e-01	-2.197206e-01	3.333347e-01	5.020756e-02	-9.166561e-02	2.162180e-01
		rp_sub-07_task-restingstate_acq-RL_bold_00001	53	1.876892e-01	-2.084128e-01	3.270742e-01	5.452309e-02	-9.774188e-02	2.057046e-01
		rp_sub-07_task-restingstate_acq-RL_bold_00001	54	1.899465e-01	-2.144888e-01	3.353108e-01	4.620983e-02	-9.639101e-02	2.124213e-01
		rp_sub-07_task-restingstate_acq-RL_bold_00001	55	2.089556e-01	-2.329234e-01	3.372097e-01	4.616882e-02	-8.615450e-02	2.270257e-01
		rp_sub-07_task-restingstate_acq-RL_bold_00001	56	1.877736e-01	-2.322303e-01	3.561856e-01	4.642884e-02	-8.944816e-02	2.357690e-01
		rp_sub-07_task-restingstate_acq-RL_bold_00001	57	2.143146e-01	-2.426290e-01	3.409137e-01	6.927444e-02	-9.308828e-02	2.419297e-01
		rp_sub-07_task-restingstate_acq-RL_bold_00001	58	1.887566e-01	-2.298187e-01	3.273456e-01	8.728090e-02	-8.955305e-02	2.047535e-01
		rp_sub-07_task-restingstate_acq-RL_bold_00001	59	2.055732e-01	-2.338948e-01	3.213587e-01	1.037403e-01	-8.770423e-02	2.149756e-01
		rp_sub-07_task-restingstate_acq-RL_bold_00001	60	2.075763e-01	-2.276789e-01	3.188294e-01	1.008716e-01	-9.660537e-02	2.164111e-01
		rp_sub-07_task-restingstate_acq-RL_bold_00001	61	2.038273e-01	-2.338103e-01	3.242996e-01	9.487746e-02	-9.991814e-02	2.146235e-01
		rp_sub-07_task-restingstate_acq-RL_bold_00001	62	1.995359e-01	-2.213187e-01	3.556589e-01	7.771397e-02	-1.230445e-01	2.017942e-01
		rp_sub-07_task-restingstate_acq-RL_bold_00001	63	1.914625e-01	-2.259331e-01	3.744943e-01	6.208404e-02	-1.265405e-01	1.980692e-01
		rp_sub-07_task-restingstate_acq-RL_bold_00001	64	2.382068e-01	-2.507183e-01	3.885396e-01	6.458171e-02	-1.059869e-01	2.360977e-01
		rp_sub-07_task-restingstate_acq-RL_bold_00001	65	2.398692e-01	-2.600547e-01	4.018763e-01	5.851573e-02	-1.176054e-01	2.625082e-01
		rp_sub-07_task-restingstate_acq-RL_bold_00001	66	2.404871e-01	-2.660376e-01	4.059652e-01	5.211203e-02	-1.135054e-01	2.796985e-01
		rp_sub-07_task-restingstate_acq-RL_bold_00001	67	2.362172e-01	-2.739635e-01	3.750896e-01	9.966570e-02	-1.052146e-01	2.535107e-01
		rp_sub-07_task-restingstate_acq-RL_bold_00001	68	2.108054e-01	-2.402218e-01	3.866658e-01	8.402034e-02	-1.397430e-01	2.165513e-01
		rp_sub-07_task-restingstate_acq-RL_bold_00001	69	2.243180e-01	-2.599594e-01	4.115230e-01	7.626743e-02	-1.282746e-01	2.296986e-01
		rp_sub-07_task-restingstate_acq-RL_bold_00001	70	2.399619e-01	-2.699440e-01	4.218536e-01	7.266718e-02	-1.151679e-01	2.557870e-01
		rp_sub-07_task-restingstate_acq-RL_bold_00001	71	2.478618e-01	-2.790829e-01	4.457484e-01	5.402993e-02	-1.162309e-01	2.730155e-01
		rp_sub-07_task-restingstate_acq-RL_bold_00001	72	2.613111e-01	-2.913929e-01	4.512284e-01	5.649058e-02	-1.226745e-01	2.924256e-01
		rp_sub-07_task-restingstate_acq-RL_bold_00001	73	2.625296e-01	-2.981998e-01	4.626353e-01	6.464596e-02	-1.216678e-01	3.022720e-01
		rp_sub-07_task-restingstate_acq-RL_bold_00001	74	2.723626e-01	-2.944665e-01	4.596774e-01	6.649515e-02	-1.358517e-01	3.004933e-01
		rp_sub-07_task-restingstate_acq-RL_bold_00001	75	2.706114e-01	-3.171502e-01	4.582497e-01	8.405780e-02	-1.347814e-01	3.130579e-01
		rp_sub-07_task-restingstate_acq-RL_bold_00001	76	2.635224e-01	-3.082123e-01	4.854673e-01	7.024137e-02	-1.474572e-01	2.940997e-01
		rp_sub-07_task-restingstate_acq-RL_bold_00001	77	2.521772e-01	-2.927009e-01	4.454477e-01	9.918782e-02	-1.357665e-01	2.678798e-01
		rp_sub-07_task-restingstate_acq-RL_bold_00001	78	2.746256e-01	-3.113141e-01	4.615291e-01	1.133834e-01	-1.044576e-01	2.967925e-01
		rp_sub-07_task-restingstate_acq-RL_bold_00001	79	2.544562e-01	-2.978701e-01	4.916709e-01	7.943168e-02	-1.360908e-01	2.933595e-01
		rp_sub-07_task-restingstate_acq-RL_bold_00001	80	2.699581e-01	-3.160566e-01	4.835634e-01	1.073233e-01	-1.193312e-01	3.062918e-01
		rp_sub-07_task-restingstate_acq-RL_bold_00001	81	2.626610e-01	-3.179759e-01	5.152072e-01	8.032871e-02	-1.448150e-01	3.021316e-01
		rp_sub-07_task-restingstate_acq-RL_bold_00001	82	2.687329e-01	-3.237391e-01	5.266630e-01	9.065670e-02	-1.357551e-01	3.018792e-01
		rp_sub-07_task-restingstate_acq-RL_bold_00001	83	2.694348e-01	-3.267900e-01	5.138961e-01	1.057981e-01	-1.307189e-01	2.979679e-01
		rp_sub-07_task-restingstate_acq-RL_bold_00001	84	2.829575e-01	-3.218973e-01	4.730259e-01	1.222381e-01	-1.253027e-01	3.026093e-01
		rp_sub-07_task-restingstate_acq-RL_bold_00001	85	2.910843e-01	-3.357358e-01	5.166296e-01	9.266067e-02	-1.482759e-01	3.262463e-01
		rp_sub-07_task-restingstate_acq-RL_bold_00001	86	2.947209e-01	-3.276333e-01	4.776341e-01	1.248695e-01	-1.258179e-01	3.127656e-01
		rp_sub-07_task-restingstate_acq-RL_bold_00001	87	2.856803e-01	-3.221707e-01	5.086187e-01	9.096041e-02	-1.504775e-01	3.200499e-01
		rp_sub-07_task-restingstate_acq-RL_bold_00001	88	3.081807e-01	-3.322973e-01	5.031361e-01	1.053047e-01	-1.345238e-01	3.310306e-01
		rp_sub-07_task-restingstate_acq-RL_bold_00001	89	2.889879e-01	-3.271740e-01	5.171685e-01	9.429511e-02	-1.531724e-01	3.129510e-01
		rp_sub-07_task-restingstate_acq-RL_bold_00001	90	3.055179e-01	-3.222033e-01	4.828034e-01	1.327631e-01	-1.287664e-01	3.163792e-01
		rp_sub-07_task-restingstate_acq-RL_bold_00001	91	3.202022e-01	-3.511743e-01	5.369582e-01	1.068228e-01	-1.503771e-01	3.506546e-01
		rp_sub-07_task-restingstate_acq-RL_bold_00001	92	3.078430e-01	-3.314512e-01	5.224599e-01	9.734822e-02	-1.649493e-01	3.160563e-01
		rp_sub-07_task-restingstate_acq-RL_bold_00001	93	3.130696e-01	-3.316503e-01	5.103707e-01	1.250980e-01	-1.419027e-01	3.248810e-01
		rp_sub-07_task-restingstate_acq-RL_bold_00001	94	3.125579e-01	-3.602041e-01	5.461884e-01	1.215420e-01	-1.434989e-01	3.398709e-01
		rp_sub-07_task-restingstate_acq-RL_bold_00001	95	3.054379e-01	-3.375139e-01	5.275016e-01	1.084766e-01	-1.644430e-01	3.238168e-01
		rp_sub-07_task-restingstate_acq-RL_bold_00001	96	3.347763e-01	-3.527947e-01	5.080114e-01	1.298048e-01	-1.384945e-01	3.407037e-01
		rp_sub-07_task-restingstate_acq-RL_bold_00001	97	3.349982e-01	-3.690895e-01	5.505603e-01	1.096282e-01	-1.509237e-01	3.630642e-01
		rp_sub-07_task-restingstate_acq-RL_bold_00001	98	3.246870e-01	-3.486469e-01	5.394720e-01	1.057401e-01	-1.598653e-01	3.372861e-01
		rp_sub-07_task-restingstate_acq-RL_bold_00001	99	3.377992e-01	-3.567153e-01	5.517720e-01	1.128262e-01	-1.529734e-01	3.540723e-01
		rp_sub-07_task-restingstate_acq-RL_bold_00001	100	3.388972e-01	-3.653131e-01	5.614027e-01	1.111005e-01	-1.594186e-01	3.493372e-01
		rp_sub-07_task-restingstate_acq-RL_bold_00001	101	3.472610e-01	-3.772913e-01	5.790542e-01	1.105617e-01	-1.723051e-01	3.755151e-01
		rp_sub-07_task-restingstate_acq-RL_bold_00001	102	3.500388e-01	-3.466719e-01	5.345054e-01	1.196795e-01	-1.704318e-01	3.573807e-01
		rp_sub-07_task-restingstate_acq-RL_bold_00001	103	3.711441e-01	-3.856129e-01	5.746559e-01	1.263989e-01	-1.563301e-01	3.874289e-01
		rp_sub-07_task-restingstate_acq-RL_bold_00001	104	3.576336e-01	-3.690007e-01	5.614026e-01	1.100052e-01	-1.765953e-01	3.743341e-01
		rp_sub-07_task-restingstate_acq-RL_bold_00001	105	3.829659e-01	-4.041050e-01	5.647010e-01	1.317094e-01	-1.592267e-01	4.044272e-01
		rp_sub-07_task-restingstate_acq-RL_bold_00001	106	3.720365e-01	-4.126557e-01	6.149508e-01	1.031648e-01	-1.666064e-01	4.120422e-01
		rp_sub-07_task-restingstate_acq-RL_bold_00001	107	3.609160e-01	-3.758380e-01	5.785579e-01	1.085774e-01	-1.801061e-01	3.830580e-01
		rp_sub-07_task-restingstate_acq-RL_bold_00001	108	3.854298e-01	-3.917089e-01	5.643746e-01	1.303535e-01	-1.684066e-01	3.926512e-01
		rp_sub-07_task-restingstate_acq-RL_bold_00001	109	3.968984e-01	-4.192380e-01	6.196023e-01	1.190742e-01	-1.726239e-01	4.255508e-01
		rp_sub-07_task-restingstate_acq-RL_bold_00001	110	3.745233e-01	-3.974672e-01	6.064546e-01	1.069462e-01	-1.867008e-01	3.975309e-01
		rp_sub-07_task-restingstate_acq-RL_bold_00001	111	3.926523e-01	-4.135814e-01	5.840584e-01	1.435252e-01	-1.654414e-01	4.086570e-01
		rp_sub-07_task-restingstate_acq-RL_bold_00001	112	3.858523e-01	-4.268979e-01	6.262586e-01	1.316440e-01	-1.750798e-01	4.234379e-01
		rp_sub-07_task-restingstate_acq-RL_bold_00001	113	3.900921e-01	-4.139105e-01	6.318340e-01	1.007612e-01	-1.953143e-01	4.146227e-01
		rp_sub-07_task-restingstate_acq-RL_bold_00001	114	4.135284e-01	-4.196592e-01	5.945428e-01	1.432493e-01	-1.862511e-01	4.162961e-01
		rp_sub-07_task-restingstate_acq-RL_bold_00001	115	4.028218e-01	-4.456065e-01	6.468880e-01	1.269056e-01	-1.754946e-01	4.342610e-01
		rp_sub-07_task-restingstate_acq-RL_bold_00001	116	4.045241e-01	-4.432567e-01	6.463525e-01	1.196175e-01	-1.969051e-01	4.344475e-01
		rp_sub-07_task-restingstate_acq-RL_bold_00001	117	3.957334e-01	-4.265072e-01	6.502159e-01	1.121195e-01	-2.042614e-01	4.178777e-01
		rp_sub-07_task-restingstate_acq-RL_bold_00001	118	4.113103e-01	-4.121911e-01	6.190986e-01	1.358703e-01	-2.068476e-01	4.154478e-01
		rp_sub-07_task-restingstate_acq-RL_bold_00001	119	4.326141e-01	-4.377514e-01	6.233538e-01	1.584832e-01	-1.962985e-01	4.470149e-01
		rp_sub-07_task-restingstate_acq-RL_bold_00001	120	4.259136e-01	-4.487873e-01	6.624111e-01	1.194900e-01	-2.017352e-01	4.523784e-01
		rp_sub-07_task-restingstate_acq-RL_bold_00001	121	4.219742e-01	-4.406492e-01	6.383234e-01	1.548950e-01	-1.948201e-01	4.365020e-01
		rp_sub-07_task-restingstate_acq-RL_bold_00001	122	4.446131e-01	-4.674942e-01	6.688615e-01	1.525859e-01	-1.987059e-01	4.764778e-01
		rp_sub-07_task-restingstate_acq-RL_bold_00001	123	4.260899e-01	-4.552033e-01	6.823229e-01	1.374140e-01	-2.105425e-01	4.534470e-01
		rp_sub-07_task-restingstate_acq-RL_bold_00001	124	4.415416e-01	-4.671528e-01	6.654184e-01	1.619253e-01	-1.947144e-01	4.655721e-01
		rp_sub-07_task-restingstate_acq-RL_bold_00001	125	4.457067e-01	-4.867634e-01	7.073955e-01	1.286190e-01	-2.039119e-01	4.850753e-01
		rp_sub-07_task-restingstate_acq-RL_bold_00001	126	4.469777e-01	-4.840023e-01	7.159678e-01	1.153491e-01	-2.166078e-01	4.762228e-01
		rp_sub-07_task-restingstate_acq-RL_bold_00001	127	4.514137e-01	-4.799671e-01	6.746642e-01	1.524380e-01	-1.968728e-01	4.714875e-01
		rp_sub-07_task-restingstate_acq-RL_bold_00001	128	4.580289e-01	-4.902136e-01	7.246380e-01	1.287094e-01	-2.114834e-01	4.980300e-01
		rp_sub-07_task-restingstate_acq-RL_bold_00001	129	4.555081e-01	-5.005041e-01	7.267558e-01	1.327192e-01	-2.100094e-01	4.793842e-01
		rp_sub-07_task-restingstate_acq-RL_bold_00001	130	4.422763e-01	-4.699081e-01	7.097030e-01	1.231022e-01	-2.301170e-01	4.568641e-01
		rp_sub-07_task-restingstate_acq-RL_bold_00001	131	4.643459e-01	-4.806002e-01	7.032223e-01	1.510623e-01	-2.213256e-01	4.596370e-01
		rp_sub-07_task-restingstate_acq-RL_bold_00001	132	4.564515e-01	-5.403950e-01	7.920906e-01	1.484217e-01	-2.243085e-01	4.853729e-01
		rp_sub-07_task-restingstate_acq-RL_bold_00001	133	4.628906e-01	-5.028881e-01	7.241639e-01	1.627915e-01	-2.023774e-01	4.791416e-01
		rp_sub-07_task-restingstate_acq-RL_bold_00001	134	4.683170e-01	-5.086036e-01	7.479221e-01	1.305476e-01	-2.267898e-01	5.021778e-01
		rp_sub-07_task-restingstate_acq-RL_bold_00001	135	4.789050e-01	-4.935405e-01	7.295107e-01	1.458454e-01	-2.410487e-01	4.875394e-01
		rp_sub-07_task-restingstate_acq-RL_bold_00001	136	4.852148e-01	-5.037329e-01	7.379950e-01	1.571469e-01	-2.204616e-01	4.900759e-01
		rp_sub-07_task-restingstate_acq-RL_bold_00001	137	4.696564e-01	-4.895645e-01	7.516315e-01	1.393997e-01	-2.641843e-01	4.781606e-01
		rp_sub-07_task-restingstate_acq-RL_bold_00001	138	4.997926e-01	-5.099710e-01	7.416789e-01	1.682716e-01	-2.345209e-01	4.955815e-01
		rp_sub-07_task-restingstate_acq-RL_bold_00001	139	4.970684e-01	-5.256449e-01	7.874911e-01	1.347491e-01	-2.448032e-01	5.241632e-01
		rp_sub-07_task-restingstate_acq-RL_bold_00001	140	5.001815e-01	-5.359986e-01	7.744264e-01	1.625049e-01	-2.432842e-01	5.084695e-01
		rp_sub-07_task-restingstate_acq-RL_bold_00001	141	4.951328e-01	-5.267690e-01	7.774788e-01	1.560623e-01	-2.422841e-01	5.154829e-01
		rp_sub-07_task-restingstate_acq-RL_bold_00001	142	4.916955e-01	-5.215861e-01	7.923659e-01	1.382621e-01	-2.591461e-01	5.114457e-01
		rp_sub-07_task-restingstate_acq-RL_bold_00001	143	5.163177e-01	-5.251790e-01	7.848247e-01	1.599256e-01	-2.533932e-01	5.174152e-01
		rp_sub-07_task-restingstate_acq-RL_bold_00001	144	5.047658e-01	-5.345394e-01	7.769171e-01	1.629657e-01	-2.559910e-01	5.186589e-01
		rp_sub-07_task-restingstate_acq-RL_bold_00001	145	5.194525e-01	-5.336078e-01	7.931099e-01	1.520878e-01	-2.465546e-01	5.525121e-01
		rp_sub-07_task-restingstate_acq-RL_bold_00001	146	5.308382e-01	-5.409420e-01	8.138403e-01	1.481648e-01	-2.644882e-01	5.464733e-01
		rp_sub-07_task-restingstate_acq-RL_bold_00001	147	5.282947e-01	-5.321183e-01	8.029875e-01	1.522253e-01	-2.749749e-01	5.321848e-01
		rp_sub-07_task-restingstate_acq-RL_bold_00001	148	5.244167e-01	-5.340771e-01	8.118385e-01	1.510482e-01	-2.899255e-01	5.221332e-01
		rp_sub-07_task-restingstate_acq-RL_bold_00001	149	5.468787e-01	-5.527523e-01	7.812684e-01	1.870653e-01	-2.459461e-01	5.378556e-01
		rp_sub-07_task-restingstate_acq-RL_bold_00001	150	5.277714e-01	-5.618055e-01	8.227755e-01	1.661846e-01	-2.667144e-01	5.375427e-01
		rp_sub-07_task-restingstate_acq-RL_bold_00001	151	5.333710e-01	-5.570614e-01	8.030830e-01	1.702746e-01	-2.605551e-01	5.331157e-01
		rp_sub-07_task-restingstate_acq-RL_bold_00001	152	5.371849e-01	-5.640178e-01	8.089571e-01	1.833307e-01	-2.561281e-01	5.481342e-01
		rp_sub-07_task-restingstate_acq-RL_bold_00001	153	5.308949e-01	-5.584138e-01	8.507252e-01	1.499507e-01	-2.781231e-01	5.513134e-01
		rp_sub-07_task-restingstate_acq-RL_bold_00001	154	5.402661e-01	-5.512965e-01	8.070797e-01	1.830332e-01	-2.711070e-01	5.404815e-01
		rp_sub-07_task-restingstate_acq-RL_bold_00001	155	5.495730e-01	-5.889107e-01	8.254042e-01	1.870815e-01	-2.510858e-01	5.542313e-01
		rp_sub-07_task-restingstate_acq-RL_bold_00001	156	5.455485e-01	-5.760722e-01	8.300933e-01	1.706892e-01	-2.607148e-01	5.732699e-01
		rp_sub-07_task-restingstate_acq-RL_bold_00001	157	5.637314e-01	-5.752719e-01	8.616151e-01	1.513984e-01	-2.783115e-01	5.770032e-01
		rp_sub-07_task-restingstate_acq-RL_bold_00001	158	5.679823e-01	-5.822711e-01	8.603133e-01	1.652483e-01	-2.812951e-01	5.664717e-01
		rp_sub-07_task-restingstate_acq-RL_bold_00001	159	5.633385e-01	-5.908450e-01	8.278430e-01	2.007340e-01	-2.703546e-01	5.635157e-01
		rp_sub-07_task-restingstate_acq-RL_bold_00001	160	5.477378e-01	-5.833834e-01	8.724027e-01	1.749491e-01	-2.865091e-01	5.640018e-01
		rp_sub-07_task-restingstate_acq-RL_bold_00001	161	5.604139e-01	-5.835762e-01	8.361987e-01	2.014206e-01	-2.821503e-01	5.593842e-01
		rp_sub-07_task-restingstate_acq-RL_bold_00001	162	5.714205e-01	-5.946762e-01	8.418193e-01	2.089158e-01	-2.797720e-01	5.822444e-01
		rp_sub-07_task-restingstate_acq-RL_bold_00001	163	5.655153e-01	-6.185681e-01	9.157322e-01	1.888915e-01	-2.968591e-01	5.724450e-01
		rp_sub-07_task-restingstate_acq-RL_bold_00001	164	5.644857e-01	-5.746860e-01	8.442698e-01	1.988186e-01	-2.860771e-01	5.628319e-01
		rp_sub-07_task-restingstate_acq-RL_bold_00001	165	5.860919e-01	-5.970968e-01	8.672191e-01	1.954737e-01	-2.974551e-01	5.848636e-01
		rp_sub-07_task-restingstate_acq-RL_bold_00001	166	5.820774e-01	-5.949581e-01	8.993461e-01	1.587154e-01	-3.248766e-01	5.891500e-01
		rp_sub-07_task-restingstate_acq-RL_bold_00001	167	6.019592e-01	-5.971570e-01	8.643585e-01	1.980491e-01	-3.090478e-01	5.842522e-01
		rp_sub-07_task-restingstate_acq-RL_bold_00001	168	5.950444e-01	-6.133908e-01	9.039506e-01	1.789579e-01	-3.056756e-01	6.019068e-01
		rp_sub-07_task-restingstate_acq-RL_bold_00001	169	6.046239e-01	-6.194452e-01	9.303057e-01	1.666809e-01	-3.245904e-01	6.153188e-01
		rp_sub-07_task-restingstate_acq-RL_bold_00001	170	5.915618e-01	-6.142549e-01	9.140324e-01	1.820822e-01	-3.207243e-01	5.871863e-01
		rp_sub-07_task-restingstate_acq-RL_bold_00001	171	5.857069e-01	-5.921047e-01	8.900974e-01	1.796141e-01	-3.349510e-01	5.690685e-01
		rp_sub-07_task-restingstate_acq-RL_bold_00001	172	6.108412e-01	-6.203728e-01	9.038207e-01	2.012514e-01	-3.101603e-01	5.998209e-01
		rp_sub-07_task-restingstate_acq-RL_bold_00001	173	5.959437e-01	-5.951300e-01	9.021300e-01	1.750523e-01	-3.316436e-01	5.898586e-01
		rp_sub-07_task-restingstate_acq-RL_bold_00001	174	6.073794e-01	-6.003797e-01	8.881084e-01	2.012426e-01	-3.296906e-01	5.779507e-01
		rp_sub-07_task-restingstate_acq-RL_bold_00001	175	6.111527e-01	-6.240035e-01	9.240655e-01	1.911407e-01	-3.335095e-01	5.968279e-01
		rp_sub-07_task-restingstate_acq-RL_bold_00001	176	6.094764e-01	-6.094081e-01	9.110794e-01	1.858170e-01	-3.465038e-01	5.915418e-01
		rp_sub-07_task-restingstate_acq-RL_bold_00001	177	6.385251e-01	-6.332146e-01	9.310358e-01	2.012988e-01	-3.359822e-01	6.159536e-01
		rp_sub-07_task-restingstate_acq-RL_bold_00001	178	6.262861e-01	-6.192887e-01	8.974445e-01	2.194653e-01	-3.178497e-01	6.143870e-01
		rp_sub-07_task-restingstate_acq-RL_bold_00001	179	6.054520e-01	-6.261303e-01	9.079451e-01	2.181877e-01	-3.261907e-01	5.917536e-01
		rp_sub-07_task-restingstate_acq-RL_bold_00001	180	6.284036e-01	-6.291205e-01	9.161431e-01	2.212836e-01	-3.304242e-01	6.073703e-01
		rp_sub-07_task-restingstate_acq-RL_bold_00001	181	6.216166e-01	-6.293604e-01	9.153467e-01	2.177489e-01	-3.296915e-01	6.004822e-01
		rp_sub-07_task-restingstate_acq-RL_bold_00001	182	6.011287e-01	-6.268634e-01	9.244147e-01	2.120280e-01	-3.329402e-01	5.968386e-01
		rp_sub-07_task-restingstate_acq-RL_bold_00001	183	6.405429e-01	-6.600752e-01	9.491245e-01	2.210021e-01	-3.205382e-01	6.207186e-01
		rp_sub-07_task-restingstate_acq-RL_bold_00001	184	6.341761e-01	-6.522521e-01	9.714648e-01	1.765730e-01	-3.518739e-01	6.257078e-01
		rp_sub-07_task-restingstate_acq-RL_bold_00001	185	6.367580e-01	-6.483684e-01	9.754337e-01	1.930278e-01	-3.575179e-01	6.075172e-01
		rp_sub-07_task-restingstate_acq-RL_bold_00001	186	6.345812e-01	-6.493604e-01	9.407596e-01	2.207761e-01	-3.396058e-01	6.128720e-01
		rp_sub-07_task-restingstate_acq-RL_bold_00001	187	6.782498e-01	-6.758892e-01	9.917335e-01	1.972673e-01	-3.419328e-01	6.736187e-01
		rp_sub-07_task-restingstate_acq-RL_bold_00001	188	6.318094e-01	-6.588737e-01	9.826683e-01	2.030939e-01	-3.481511e-01	6.273011e-01
		rp_sub-07_task-restingstate_acq-RL_bold_00001	189	6.288181e-01	-6.393553e-01	9.866563e-01	1.924353e-01	-3.720875e-01	6.069368e-01
		rp_sub-07_task-restingstate_acq-RL_bold_00001	190	6.568887e-01	-6.486628e-01	9.827491e-01	1.906690e-01	-3.729643e-01	6.151518e-01
		rp_sub-07_task-restingstate_acq-RL_bold_00001	191	6.777648e-01	-6.620879e-01	9.975954e-01	1.906721e-01	-3.571822e-01	6.480855e-01
		rp_sub-07_task-restingstate_acq-RL_bold_00001	192	6.580691e-01	-6.620689e-01	1.009726e+00	1.888824e-01	-3.635781e-01	6.434824e-01
		rp_sub-07_task-restingstate_acq-RL_bold_00001	193	6.528139e-01	-6.702334e-01	1.002964e+00	2.018483e-01	-3.750989e-01	6.249633e-01
		rp_sub-07_task-restingstate_acq-RL_bold_00001	194	6.959183e-01	-6.757859e-01	1.011745e+00	1.937724e-01	-3.468376e-01	6.817131e-01
		rp_sub-07_task-restingstate_acq-RL_bold_00001	195	7.015582e-01	-6.905909e-01	9.976060e-01	2.135405e-01	-3.477286e-01	7.054325e-01
		rp_sub-07_task-restingstate_acq-RL_bold_00001	196	6.812383e-01	-7.035358e-01	9.887541e-01	2.376575e-01	-3.432256e-01	6.806426e-01
		rp_sub-07_task-restingstate_acq-RL_bold_00001	197	6.677369e-01	-6.943016e-01	9.831145e-01	2.477563e-01	-3.446593e-01	6.706725e-01
		rp_sub-07_task-restingstate_acq-RL_bold_00001	198	6.597378e-01	-6.952281e-01	9.789409e-01	2.371040e-01	-3.452780e-01	6.589843e-01
		rp_sub-07_task-restingstate_acq-RL_bold_00001	199	6.346320e-01	-6.801724e-01	1.004752e+00	2.183663e-01	-3.677973e-01	6.266839e-01
		rp_sub-07_task-restingstate_acq-RL_bold_00001	200	6.462629e-01	-6.881965e-01	1.031135e+00	1.965731e-01	-3.916012e-01	6.243742e-01
		rp_sub-07_task-restingstate_acq-RL_bold_00001	201	6.746505e-01	-6.836547e-01	1.039875e+00	1.998660e-01	-3.870711e-01	6.340890e-01
		rp_sub-07_task-restingstate_acq-RL_bold_00001	202	6.742774e-01	-6.840887e-01	1.033035e+00	2.111304e-01	-3.759660e-01	6.423182e-01
		rp_sub-07_task-restingstate_acq-RL_bold_00001	203	7.217803e-01	-6.986026e-01	1.060043e+00	1.987596e-01	-3.637287e-01	7.034466e-01
		rp_sub-07_task-restingstate_acq-RL_bold_00001	204	7.195871e-01	-7.185303e-01	1.055956e+00	2.032132e-01	-3.513822e-01	7.231051e-01
		rp_sub-07_task-restingstate_acq-RL_bold_00001	205	7.095217e-01	-7.278566e-01	1.036890e+00	2.331612e-01	-3.557078e-01	7.168365e-01
		rp_sub-07_task-restingstate_acq-RL_bold_00001	206	6.980449e-01	-7.245857e-01	1.029560e+00	2.415580e-01	-3.443873e-01	7.186062e-01
		rp_sub-07_task-restingstate_acq-RL_bold_00001	207	6.898907e-01	-7.269662e-01	1.031170e+00	2.453226e-01	-3.412960e-01	6.958026e-01
		rp_sub-07_task-restingstate_acq-RL_bold_00001	208	6.883174e-01	-7.291526e-01	1.033880e+00	2.467920e-01	-3.361268e-01	7.029109e-01
		rp_sub-07_task-restingstate_acq-RL_bold_00001	209	6.937458e-01	-7.365146e-01	1.050895e+00	2.271322e-01	-3.465075e-01	7.102273e-01
		rp_sub-07_task-restingstate_acq-RL_bold_00001	210	6.816272e-01	-7.188035e-01	1.085256e+00	2.067763e-01	-3.622743e-01	7.092389e-01
		rp_sub-07_task-restingstate_acq-RL_bold_00001	211	6.884879e-01	-7.216034e-01	1.104019e+00	1.858980e-01	-3.677291e-01	6.957303e-01
		rp_sub-07_task-restingstate_acq-RL_bold_00001	212	6.968057e-01	-7.303639e-01	1.109019e+00	1.831801e-01	-3.579359e-01	7.052744e-01
		rp_sub-07_task-restingstate_acq-RL_bold_00001	213	6.754224e-01	-7.070586e-01	1.068109e+00	2.012520e-01	-3.622252e-01	6.586882e-01
		rp_sub-07_task-restingstate_acq-RL_bold_00001	214	7.077799e-01	-7.302807e-01	1.054128e+00	2.431559e-01	-3.473488e-01	6.968170e-01
		rp_sub-07_task-restingstate_acq-RL_bold_00001	215	6.773255e-01	-7.230673e-01	1.098004e+00	2.000241e-01	-3.621769e-01	7.052064e-01
		rp_sub-07_task-restingstate_acq-RL_bold_00001	216	6.848021e-01	-7.173289e-01	1.059640e+00	2.183976e-01	-3.529641e-01	6.658355e-01
		rp_sub-07_task-restingstate_acq-RL_bold_00001	217	7.055648e-01	-7.378830e-01	1.082522e+00	2.337751e-01	-3.377681e-01	7.141310e-01
		rp_sub-07_task-restingstate_acq-RL_bold_00001	218	6.855759e-01	-7.219205e-01	1.092873e+00	2.017799e-01	-3.728922e-01	6.867474e-01
		rp_sub-07_task-restingstate_acq-RL_bold_00001	219	7.080600e-01	-7.205325e-01	1.052644e+00	2.458442e-01	-3.567437e-01	6.746404e-01
		rp_sub-07_task-restingstate_acq-RL_bold_00001	220	6.945446e-01	-7.294161e-01	1.061799e+00	2.515468e-01	-3.434083e-01	6.819410e-01
		rp_sub-07_task-restingstate_acq-RL_bold_00001	221	6.876663e-01	-7.402706e-01	1.118061e+00	2.110698e-01	-3.541415e-01	7.147900e-01
		rp_sub-07_task-restingstate_acq-RL_bold_00001	222	6.900538e-01	-7.311153e-01	1.085417e+00	2.277094e-01	-3.583360e-01	6.716053e-01
		rp_sub-07_task-restingstate_acq-RL_bold_00001	223	7.157962e-01	-7.497291e-01	1.093814e+00	2.395521e-01	-3.406401e-01	7.150840e-01
		rp_sub-07_task-restingstate_acq-RL_bold_00001	224	6.852994e-01	-7.408326e-01	1.136921e+00	2.042903e-01	-3.658316e-01	7.121556e-01
		rp_sub-07_task-restingstate_acq-RL_bold_00001	225	6.944530e-01	-7.453829e-01	1.101258e+00	2.426455e-01	-3.557247e-01	6.840699e-01
		rp_sub-07_task-restingstate_acq-RL_bold_00001	226	7.212908e-01	-7.666958e-01	1.134079e+00	2.308042e-01	-3.474028e-01	7.367870e-01
		rp_sub-07_task-restingstate_acq-RL_bold_00001	227	6.904974e-01	-7.412453e-01	1.137869e+00	2.141161e-01	-3.627101e-01	7.090964e-01
		rp_sub-07_task-restingstate_acq-RL_bold_00001	228	7.093500e-01	-7.442489e-01	1.107538e+00	2.459435e-01	-3.705086e-01	6.826357e-01
		rp_sub-07_task-restingstate_acq-RL_bold_00001	229	7.317377e-01	-7.625959e-01	1.121599e+00	2.466017e-01	-3.438114e-01	7.300767e-01
		rp_sub-07_task-restingstate_acq-RL_bold_00001	230	7.267865e-01	-7.551768e-01	1.159080e+00	2.106702e-01	-3.658982e-01	7.433558e-01
		rp_sub-07_task-restingstate_acq-RL_bold_00001	231	7.228746e-01	-7.456084e-01	1.136448e+00	2.215603e-01	-3.818037e-01	6.991023e-01
		rp_sub-07_task-restingstate_acq-RL_bold_00001	232	7.395085e-01	-7.573212e-01	1.137638e+00	2.419636e-01	-3.526574e-01	7.374839e-01
		rp_sub-07_task-restingstate_acq-RL_bold_00001	233	7.201347e-01	-7.586862e-01	1.168678e+00	2.052231e-01	-3.813173e-01	7.301872e-01
		rp_sub-07_task-restingstate_acq-RL_bold_00001	234	7.252587e-01	-7.538440e-01	1.141052e+00	2.292507e-01	-3.933183e-01	6.951138e-01
		rp_sub-07_task-restingstate_acq-RL_bold_00001	235	7.498714e-01	-7.615455e-01	1.122879e+00	2.627295e-01	-3.522500e-01	7.331737e-01
		rp_sub-07_task-restingstate_acq-RL_bold_00001	236	7.419921e-01	-7.790766e-01	1.153696e+00	2.421221e-01	-3.667365e-01	7.603044e-01
		rp_sub-07_task-restingstate_acq-RL_bold_00001	237	7.333671e-01	-7.684445e-01	1.187576e+00	2.166855e-01	-3.788504e-01	7.415586e-01
		rp_sub-07_task-restingstate_acq-RL_bold_00001	238	7.318868e-01	-7.655522e-01	1.146558e+00	2.447609e-01	-3.806697e-01	7.094006e-01
		rp_sub-07_task-restingstate_acq-RL_bold_00001	239	7.400784e-01	-7.807853e-01	1.142322e+00	2.702029e-01	-3.508914e-01	7.344917e-01
		rp_sub-07_task-restingstate_acq-RL_bold_00001	240	7.426753e-01	-7.794563e-01	1.154948e+00	2.631048e-01	-3.532200e-01	7.583982e-01
		rp_sub-07_task-restingstate_acq-RL_bold_00001	241	7.415675e-01	-7.790527e-01	1.147827e+00	2.723211e-01	-3.550555e-01	7.464355e-01
		rp_sub-07_task-restingstate_acq-RL_bold_00001	242	7.556888e-01	-7.836743e-01	1.150707e+00	2.583538e-01	-3.705361e-01	7.641292e-01
		rp_sub-07_task-restingstate_acq-RL_bold_00001	243	7.465770e-01	-7.864965e-01	1.168485e+00	2.639744e-01	-3.630065e-01	7.657977e-01
		rp_sub-07_task-restingstate_acq-RL_bold_00001	244	7.233768e-01	-7.764003e-01	1.186931e+00	2.299993e-01	-3.877125e-01	7.324167e-01
		rp_sub-07_task-restingstate_acq-RL_bold_00001	245	7.482887e-01	-7.755430e-01	1.196050e+00	2.432902e-01	-3.920424e-01	7.327139e-01
		rp_sub-07_task-restingstate_acq-RL_bold_00001	246	7.419223e-01	-7.701040e-01	1.210981e+00	2.292201e-01	-3.962280e-01	7.419221e-01
		rp_sub-07_task-restingstate_acq-RL_bold_00001	247	7.517720e-01	-7.728023e-01	1.189364e+00	2.418987e-01	-4.155273e-01	7.112380e-01
		rp_sub-07_task-restingstate_acq-RL_bold_00001	248	7.425479e-01	-8.019974e-01	1.225256e+00	2.489490e-01	-4.022543e-01	7.292732e-01
		rp_sub-07_task-restingstate_acq-RL_bold_00001	249	7.507213e-01	-7.784596e-01	1.146298e+00	2.818678e-01	-3.844748e-01	7.246711e-01
		rp_sub-07_task-restingstate_acq-RL_bold_00001	250	7.579278e-01	-8.251644e-01	1.224096e+00	2.759023e-01	-3.776382e-01	7.440643e-01
		rp_sub-08_task-restingstate_acq-RL_bold_00001	1	0.000000e+00	0.000000e+00	0.000000e+00	0.000000e+00	-3.975693e-16	0.000000e+00
		rp_sub-08_task-restingstate_acq-RL_bold_00001	2	1.618084e-02	1.354165e-02	1.445982e-02	7.212162e-04	-3.549694e-03	-7.554717e-03
		rp_sub-08_task-restingstate_acq-RL_bold_00001	3	1.744579e-02	1.973071e-02	2.582570e-02	-1.206932e-03	-8.463074e-03	-3.918885e-03
		rp_sub-08_task-restingstate_acq-RL_bold_00001	4	2.660732e-02	1.808963e-02	5.223015e-02	-1.518487e-02	-1.040426e-02	-7.694586e-03
		rp_sub-08_task-restingstate_acq-RL_bold_00001	5	1.727547e-02	1.167625e-02	3.712785e-02	1.130076e-03	-1.013283e-02	-1.009707e-02
		rp_sub-08_task-restingstate_acq-RL_bold_00001	6	2.202741e-02	7.122967e-03	5.446618e-02	-6.289889e-03	-8.092943e-03	-7.349650e-03
		rp_sub-08_task-restingstate_acq-RL_bold_00001	7	9.813431e-03	1.261832e-02	5.729495e-02	-1.325075e-02	-1.410635e-02	-2.099638e-02
		rp_sub-08_task-restingstate_acq-RL_bold_00001	8	1.862427e-02	5.929004e-03	5.324906e-02	-2.941875e-03	-9.469341e-03	-1.053901e-02
		rp_sub-08_task-restingstate_acq-RL_bold_00001	9	2.185069e-02	1.116805e-02	4.857153e-02	6.814246e-03	-1.675821e-02	-2.030567e-02
		rp_sub-08_task-restingstate_acq-RL_bold_00001	10	2.440233e-02	1.620230e-02	5.669793e-02	3.965461e-03	-1.680832e-02	-9.088050e-03
		rp_sub-08_task-restingstate_acq-RL_bold_00001	11	-1.119745e-03	1.132191e-02	5.587531e-02	5.719995e-03	-1.324768e-02	-1.385617e-02
		rp_sub-08_task-restingstate_acq-RL_bold_00001	12	6.886330e-03	1.476378e-02	7.602814e-02	1.571488e-03	-2.024695e-02	-1.553782e-02
		rp_sub-08_task-restingstate_acq-RL_bold_00001	13	8.181200e-03	1.497653e-02	8.508545e-02	1.580935e-03	-2.317452e-02	-1.874915e-02
		rp_sub-08_task-restingstate_acq-RL_bold_00001	14	6.565746e-03	1.727330e-02	8.108163e-02	4.443768e-03	-2.104830e-02	-1.919251e-02
		rp_sub-08_task-restingstate_acq-RL_bold_00001	15	-8.886783e-03	2.385994e-02	6.178073e-02	1.766381e-02	-2.082770e-02	-2.201762e-02
		rp_sub-08_task-restingstate_acq-RL_bold_00001	16	-1.211920e-02	2.839379e-02	7.390024e-02	1.757627e-02	-7.547430e-03	-1.535307e-02
		rp_sub-08_task-restingstate_acq-RL_bold_00001	17	-1.474543e-02	1.613422e-02	7.187872e-02	1.555973e-02	1.116001e-03	-1.475974e-02
		rp_sub-08_task-restingstate_acq-RL_bold_00001	18	-1.574705e-02	2.153538e-02	8.728365e-02	3.811357e-03	-1.094823e-02	-1.952005e-02
		rp_sub-08_task-restingstate_acq-RL_bold_00001	19	-5.589403e-03	2.485761e-02	9.568745e-02	-2.943335e-05	-1.870695e-02	-2.170631e-02
		rp_sub-08_task-restingstate_acq-RL_bold_00001	20	-1.931678e-02	2.601531e-02	8.764638e-02	2.276346e-02	-1.475397e-02	-2.579909e-02
		rp_sub-08_task-restingstate_acq-RL_bold_00001	21	-2.752753e-03	1.849143e-02	1.060114e-01	4.268710e-03	-1.748755e-02	-2.321367e-02
		rp_sub-08_task-restingstate_acq-RL_bold_00001	22	-1.942419e-02	3.014636e-02	1.113129e-01	2.305449e-02	-1.492405e-02	-3.165897e-02
		rp_sub-08_task-restingstate_acq-RL_bold_00001	23	-2.380605e-02	2.918603e-02	9.026974e-02	3.336307e-02	-1.433567e-02	-1.118246e-02
		rp_sub-08_task-restingstate_acq-RL_bold_00001	24	-3.118877e-02	3.629657e-02	8.767957e-02	3.556810e-02	-2.163916e-03	-2.442630e-02
		rp_sub-08_task-restingstate_acq-RL_bold_00001	25	-4.167077e-02	3.091337e-02	9.403385e-02	2.604501e-02	-1.644988e-02	-2.701520e-02
		rp_sub-08_task-restingstate_acq-RL_bold_00001	26	-3.102254e-02	3.877877e-02	9.426839e-02	1.696330e-02	-8.564715e-03	-2.557228e-02
		rp_sub-08_task-restingstate_acq-RL_bold_00001	27	-4.638334e-02	3.746344e-02	8.479982e-02	2.834731e-02	-3.177184e-03	-2.764771e-02
		rp_sub-08_task-restingstate_acq-RL_bold_00001	28	-3.761359e-02	4.665976e-02	6.405073e-02	4.343267e-02	-4.914421e-03	-2.858551e-02
		rp_sub-08_task-restingstate_acq-RL_bold_00001	29	-3.741521e-02	3.756899e-02	5.914869e-02	5.203778e-02	-6.118234e-03	-1.927734e-02
		rp_sub-08_task-restingstate_acq-RL_bold_00001	30	-2.845035e-02	4.381333e-02	1.038036e-01	2.482667e-02	-1.337912e-02	-1.866671e-02
		rp_sub-08_task-restingstate_acq-RL_bold_00001	31	-1.893072e-02	3.688875e-02	1.049223e-01	3.951253e-02	-2.572962e-02	-2.692819e-02
		rp_sub-08_task-restingstate_acq-RL_bold_00001	32	-1.944088e-02	2.924577e-02	1.337251e-01	2.874613e-02	-1.553437e-02	-3.730242e-02
		rp_sub-08_task-restingstate_acq-RL_bold_00001	33	-3.086542e-02	3.001317e-02	1.494782e-01	1.553341e-02	-2.495712e-02	-3.924669e-02
		rp_sub-08_task-restingstate_acq-RL_bold_00001	34	-1.814733e-02	2.698953e-02	1.608305e-01	2.061940e-02	-3.579645e-02	-3.025699e-02
		rp_sub-08_task-restingstate_acq-RL_bold_00001	35	-3.031912e-02	2.205560e-02	1.529877e-01	3.396364e-02	-3.029439e-02	-3.239805e-02
		rp_sub-08_task-restingstate_acq-RL_bold_00001	36	-3.564436e-02	2.812608e-02	1.568485e-01	3.561398e-02	-3.521347e-02	-3.448118e-02
		rp_sub-08_task-restingstate_acq-RL_bold_00001	37	-4.510041e-02	3.791368e-02	1.655132e-01	2.348650e-02	-2.910853e-02	-4.732414e-02
		rp_sub-08_task-restingstate_acq-RL_bold_00001	38	-4.601464e-02	3.819575e-02	1.525815e-01	3.135007e-02	-4.059326e-02	-4.450347e-02
		rp_sub-08_task-restingstate_acq-RL_bold_00001	39	-2.811558e-02	3.590426e-02	1.377831e-01	3.551988e-02	-2.035783e-02	-3.346528e-02
		rp_sub-08_task-restingstate_acq-RL_bold_00001	40	-3.333443e-02	2.708600e-02	1.273673e-01	5.124062e-02	-2.861959e-02	-2.017590e-02
		rp_sub-08_task-restingstate_acq-RL_bold_00001	41	-4.066196e-02	4.018719e-02	1.330604e-01	5.539782e-02	-2.875750e-02	-2.316173e-02
		rp_sub-08_task-restingstate_acq-RL_bold_00001	42	-4.660346e-02	5.093828e-02	1.073453e-01	6.576972e-02	-2.240339e-02	-3.312276e-02
		rp_sub-08_task-restingstate_acq-RL_bold_00001	43	-4.286874e-02	4.211065e-02	1.341382e-01	4.816974e-02	-2.893419e-02	-3.591046e-02
		rp_sub-08_task-restingstate_acq-RL_bold_00001	44	-3.850164e-02	4.800793e-02	1.447168e-01	5.284585e-02	-1.987530e-02	-3.040559e-02
		rp_sub-08_task-restingstate_acq-RL_bold_00001	45	-4.806780e-02	4.051381e-02	1.497123e-01	5.702617e-02	-3.551855e-02	-4.193354e-02
		rp_sub-08_task-restingstate_acq-RL_bold_00001	46	-4.275829e-02	4.119831e-02	1.555762e-01	5.291484e-02	-2.919047e-02	-4.577119e-02
		rp_sub-08_task-restingstate_acq-RL_bold_00001	47	-5.086520e-02	3.419170e-02	1.646557e-01	4.669180e-02	-3.541380e-02	-5.024783e-02
		rp_sub-08_task-restingstate_acq-RL_bold_00001	48	-4.995733e-02	3.674905e-02	1.939414e-01	2.689478e-02	-3.047094e-02	-4.961660e-02
		rp_sub-08_task-restingstate_acq-RL_bold_00001	49	-4.035160e-02	3.455619e-02	1.947486e-01	3.990983e-02	-4.918900e-02	-4.922193e-02
		rp_sub-08_task-restingstate_acq-RL_bold_00001	50	-3.720602e-02	2.724949e-02	2.176097e-01	3.894014e-02	-3.204787e-02	-4.487145e-02
		rp_sub-08_task-restingstate_acq-RL_bold_00001	51	-2.343078e-02	2.302219e-02	2.398813e-01	3.631407e-02	-3.139315e-02	-4.189378e-02
		rp_sub-08_task-restingstate_acq-RL_bold_00001	52	-3.455449e-02	3.594060e-02	2.606314e-01	1.629975e-02	-4.501903e-02	-6.346754e-02
		rp_sub-08_task-restingstate_acq-RL_bold_00001	53	-1.807029e-03	2.239065e-02	2.886806e-01	2.678406e-02	-3.611113e-02	-4.949887e-02
		rp_sub-08_task-restingstate_acq-RL_bold_00001	54	-2.167510e-02	1.813540e-02	2.859725e-01	1.196570e-02	-4.062123e-02	-5.404831e-02
		rp_sub-08_task-restingstate_acq-RL_bold_00001	55	-1.828786e-02	2.330813e-02	2.982221e-01	2.425069e-02	-2.757455e-02	-4.871180e-02
		rp_sub-08_task-restingstate_acq-RL_bold_00001	56	-2.331347e-02	2.346357e-02	3.045688e-01	1.901430e-02	-3.450547e-02	-5.186818e-02
		rp_sub-08_task-restingstate_acq-RL_bold_00001	57	-2.518831e-02	2.024198e-02	2.931712e-01	2.237407e-02	-3.536502e-02	-5.447022e-02
		rp_sub-08_task-restingstate_acq-RL_bold_00001	58	-3.035613e-02	2.721485e-02	3.131595e-01	3.105128e-02	-3.761097e-02	-5.229863e-02
		rp_sub-08_task-restingstate_acq-RL_bold_00001	59	-2.579103e-02	3.518740e-02	3.271329e-01	1.973033e-02	-4.420619e-02	-6.878165e-02
		rp_sub-08_task-restingstate_acq-RL_bold_00001	60	-1.383784e-02	2.732793e-02	3.385396e-01	1.899835e-02	-3.719184e-02	-6.145820e-02
		rp_sub-08_task-restingstate_acq-RL_bold_00001	61	-3.312411e-02	1.450765e-02	3.500497e-01	1.037198e-02	-5.576881e-02	-6.810792e-02
		rp_sub-08_task-restingstate_acq-RL_bold_00001	62	-1.825211e-02	1.923464e-02	3.515157e-01	-3.201955e-03	-4.221953e-02	-5.686074e-02
		rp_sub-08_task-restingstate_acq-RL_bold_00001	63	-1.782639e-02	1.417602e-02	3.491178e-01	2.508012e-02	-4.737086e-02	-5.363079e-02
		rp_sub-08_task-restingstate_acq-RL_bold_00001	64	-1.106923e-02	1.794577e-02	3.487483e-01	2.333098e-02	-4.236564e-02	-5.242361e-02
		rp_sub-08_task-restingstate_acq-RL_bold_00001	65	-2.922649e-02	2.950658e-02	3.488783e-01	2.750749e-02	-4.520897e-02	-5.873303e-02
		rp_sub-08_task-restingstate_acq-RL_bold_00001	66	-2.745489e-02	3.300843e-02	3.494220e-01	2.040268e-02	-4.914274e-02	-7.065822e-02
		rp_sub-08_task-restingstate_acq-RL_bold_00001	67	-1.699723e-02	3.049076e-02	3.488194e-01	1.846081e-02	-4.756889e-02	-5.785963e-02
		rp_sub-08_task-restingstate_acq-RL_bold_00001	68	-2.961422e-02	3.059352e-02	3.446182e-01	3.255788e-02	-4.250878e-02	-6.318922e-02
		rp_sub-08_task-restingstate_acq-RL_bold_00001	69	-2.849194e-02	3.904856e-02	3.577925e-01	2.736450e-02	-5.426292e-02	-7.380209e-02
		rp_sub-08_task-restingstate_acq-RL_bold_00001	70	-3.112558e-02	3.126792e-02	3.705988e-01	2.378576e-02	-4.437769e-02	-7.878886e-02
		rp_sub-08_task-restingstate_acq-RL_bold_00001	71	-2.469530e-02	2.306058e-02	3.800536e-01	1.587465e-02	-4.726139e-02	-6.895722e-02
		rp_sub-08_task-restingstate_acq-RL_bold_00001	72	-2.185325e-02	3.106364e-02	3.714666e-01	2.894792e-02	-5.635558e-02	-7.798951e-02
		rp_sub-08_task-restingstate_acq-RL_bold_00001	73	-2.976716e-02	3.798440e-02	3.646897e-01	2.392770e-02	-5.093711e-02	-7.480405e-02
		rp_sub-08_task-restingstate_acq-RL_bold_00001	74	-1.438274e-02	2.748145e-02	3.754223e-01	3.147435e-02	-4.871078e-02	-6.779084e-02
		rp_sub-08_task-restingstate_acq-RL_bold_00001	75	-7.740429e-03	-2.143510e-03	4.293489e-01	-5.077576e-03	-8.822112e-02	-7.807203e-02
		rp_sub-08_task-restingstate_acq-RL_bold_00001	76	-2.246844e-02	2.608371e-02	3.943644e-01	2.131039e-02	-6.695547e-02	-7.492626e-02
		rp_sub-08_task-restingstate_acq-RL_bold_00001	77	-2.696391e-02	4.196087e-02	4.003940e-01	2.867078e-02	-6.152663e-02	-8.175767e-02
		rp_sub-08_task-restingstate_acq-RL_bold_00001	78	-2.998809e-02	3.542242e-02	4.247384e-01	1.103024e-02	-5.663061e-02	-9.053053e-02
		rp_sub-08_task-restingstate_acq-RL_bold_00001	79	-1.837681e-02	2.221286e-02	4.293904e-01	1.059061e-02	-6.691250e-02	-9.822618e-02
		rp_sub-08_task-restingstate_acq-RL_bold_00001	80	-3.864436e-02	1.021404e-02	4.484748e-01	-4.951713e-03	-6.615391e-02	-9.871936e-02
		rp_sub-08_task-restingstate_acq-RL_bold_00001	81	-3.372651e-02	7.372390e-03	4.465791e-01	2.387343e-03	-6.698848e-02	-8.227654e-02
		rp_sub-08_task-restingstate_acq-RL_bold_00001	82	-3.679236e-02	2.861042e-02	4.547138e-01	8.159812e-03	-6.607907e-02	-8.614524e-02
		rp_sub-08_task-restingstate_acq-RL_bold_00001	83	-3.304606e-02	3.584809e-02	4.603673e-01	1.249872e-02	-7.860398e-02	-1.077477e-01
		rp_sub-08_task-restingstate_acq-RL_bold_00001	84	-4.247881e-02	3.741334e-02	4.702058e-01	1.272922e-02	-7.014042e-02	-1.048016e-01
		rp_sub-08_task-restingstate_acq-RL_bold_00001	85	-2.979243e-02	3.912045e-02	4.746157e-01	1.041948e-02	-6.267616e-02	-1.045579e-01
		rp_sub-08_task-restingstate_acq-RL_bold_00001	86	-2.002111e-02	2.514503e-02	4.859805e-01	-2.665264e-03	-6.516619e-02	-9.588423e-02
		rp_sub-08_task-restingstate_acq-RL_bold_00001	87	-2.397706e-02	1.778359e-02	4.865700e-01	1.353359e-02	-6.507863e-02	-9.069908e-02
		rp_sub-08_task-restingstate_acq-RL_bold_00001	88	-3.915998e-02	1.261367e-02	4.991424e-01	2.366959e-03	-7.680877e-02	-9.550744e-02
		rp_sub-08_task-restingstate_acq-RL_bold_00001	89	-3.224386e-02	1.610673e-02	5.094925e-01	-6.238909e-03	-6.503726e-02	-9.196695e-02
		rp_sub-08_task-restingstate_acq-RL_bold_00001	90	-4.266686e-02	2.885117e-02	4.956889e-01	2.710775e-02	-7.588038e-02	-1.047762e-01
		rp_sub-08_task-restingstate_acq-RL_bold_00001	91	-4.126581e-02	3.591552e-02	5.072831e-01	-3.101020e-03	-8.267768e-02	-1.113835e-01
		rp_sub-08_task-restingstate_acq-RL_bold_00001	92	-3.440718e-02	2.301894e-02	5.006027e-01	6.310220e-03	-8.124966e-02	-1.027387e-01
		rp_sub-08_task-restingstate_acq-RL_bold_00001	93	-1.627371e-02	2.742859e-02	5.138489e-01	2.045837e-02	-7.518616e-02	-8.874524e-02
		rp_sub-08_task-restingstate_acq-RL_bold_00001	94	-3.745084e-02	3.469488e-02	5.038150e-01	1.493720e-02	-8.568605e-02	-1.080873e-01
		rp_sub-08_task-restingstate_acq-RL_bold_00001	95	-4.255317e-02	2.102159e-02	5.122177e-01	1.386326e-02	-7.484021e-02	-1.062465e-01
		rp_sub-08_task-restingstate_acq-RL_bold_00001	96	-2.975716e-02	2.510798e-02	5.256898e-01	1.252058e-02	-8.276598e-02	-1.049416e-01
		rp_sub-08_task-restingstate_acq-RL_bold_00001	97	-4.719501e-02	2.793763e-02	5.180359e-01	1.538048e-02	-7.709807e-02	-1.168961e-01
		rp_sub-08_task-restingstate_acq-RL_bold_00001	98	-3.034917e-02	1.123507e-02	5.373043e-01	-4.660480e-03	-8.978578e-02	-1.105393e-01
		rp_sub-08_task-restingstate_acq-RL_bold_00001	99	-5.164971e-02	2.194491e-02	5.309323e-01	4.679466e-03	-9.243449e-02	-1.227914e-01
		rp_sub-08_task-restingstate_acq-RL_bold_00001	100	-3.255418e-02	1.810989e-02	5.508695e-01	-3.302953e-03	-8.965174e-02	-1.169803e-01
		rp_sub-08_task-restingstate_acq-RL_bold_00001	101	-3.041374e-02	1.113568e-02	5.463980e-01	1.844912e-02	-8.890435e-02	-1.216253e-01
		rp_sub-08_task-restingstate_acq-RL_bold_00001	102	-4.105018e-02	1.607898e-02	5.735036e-01	-9.985272e-03	-8.780539e-02	-1.269677e-01
		rp_sub-08_task-restingstate_acq-RL_bold_00001	103	-2.762548e-02	9.463694e-03	5.692645e-01	-1.274918e-03	-9.796894e-02	-1.308463e-01
		rp_sub-08_task-restingstate_acq-RL_bold_00001	104	-3.248713e-02	1.132830e-02	5.739980e-01	7.475246e-03	-8.256340e-02	-1.133471e-01
		rp_sub-08_task-restingstate_acq-RL_bold_00001	105	-4.585681e-02	1.199344e-02	5.706597e-01	1.318827e-02	-9.473166e-02	-1.207803e-01
		rp_sub-08_task-restingstate_acq-RL_bold_00001	106	-3.653854e-02	1.450645e-02	5.700926e-01	2.203478e-02	-9.494855e-02	-1.183506e-01
		rp_sub-08_task-restingstate_acq-RL_bold_00001	107	-2.549608e-02	1.362444e-02	5.712910e-01	7.879150e-03	-9.042140e-02	-1.235900e-01
		rp_sub-08_task-restingstate_acq-RL_bold_00001	108	-3.893266e-02	1.254403e-02	5.906463e-01	9.323296e-03	-1.001432e-01	-1.238517e-01
		rp_sub-08_task-restingstate_acq-RL_bold_00001	109	-2.176806e-02	1.662239e-03	5.964290e-01	-5.108131e-03	-1.028065e-01	-1.198346e-01
		rp_sub-08_task-restingstate_acq-RL_bold_00001	110	-3.404784e-02	-1.898237e-03	5.866189e-01	1.072848e-02	-1.029087e-01	-1.193835e-01
		rp_sub-08_task-restingstate_acq-RL_bold_00001	111	-4.644049e-02	1.785729e-02	6.046894e-01	7.113411e-04	-1.026595e-01	-1.354230e-01
		rp_sub-08_task-restingstate_acq-RL_bold_00001	112	-4.738426e-02	1.298290e-02	6.049920e-01	-1.350750e-04	-1.047013e-01	-1.375065e-01
		rp_sub-08_task-restingstate_acq-RL_bold_00001	113	-3.366847e-02	1.683421e-02	6.151699e-01	6.234276e-03	-1.024870e-01	-1.340803e-01
		rp_sub-08_task-restingstate_acq-RL_bold_00001	114	-2.855057e-02	6.793153e-03	6.124604e-01	8.493805e-03	-1.121870e-01	-1.406157e-01
		rp_sub-08_task-restingstate_acq-RL_bold_00001	115	-2.652863e-02	9.952364e-03	6.016008e-01	5.912141e-03	-9.774309e-02	-1.313241e-01
		rp_sub-08_task-restingstate_acq-RL_bold_00001	116	-1.226475e-02	9.101588e-03	6.247136e-01	1.013461e-02	-1.030065e-01	-1.268196e-01
		rp_sub-08_task-restingstate_acq-RL_bold_00001	117	-2.717103e-02	5.162880e-03	6.258267e-01	1.680124e-03	-1.050887e-01	-1.387227e-01
		rp_sub-08_task-restingstate_acq-RL_bold_00001	118	-3.889282e-02	1.046347e-02	6.186193e-01	1.018148e-02	-9.738285e-02	-1.355575e-01
		rp_sub-08_task-restingstate_acq-RL_bold_00001	119	-3.405952e-02	1.922517e-02	6.151594e-01	1.496368e-02	-1.028834e-01	-1.366959e-01
		rp_sub-08_task-restingstate_acq-RL_bold_00001	120	-3.644625e-02	1.788007e-02	6.280327e-01	7.426094e-03	-9.819392e-02	-1.395280e-01
		rp_sub-08_task-restingstate_acq-RL_bold_00001	121	-2.815908e-02	1.482695e-02	6.298293e-01	1.607062e-02	-1.008837e-01	-1.418871e-01
		rp_sub-08_task-restingstate_acq-RL_bold_00001	122	-3.137380e-02	8.256532e-03	6.272049e-01	2.189592e-02	-1.035079e-01	-1.337625e-01
		rp_sub-08_task-restingstate_acq-RL_bold_00001	123	-1.994966e-02	-3.207831e-03	6.346259e-01	1.859643e-02	-1.007890e-01	-1.274101e-01
		rp_sub-08_task-restingstate_acq-RL_bold_00001	124	-3.267816e-02	3.233409e-03	6.475894e-01	1.396968e-02	-1.043334e-01	-1.378051e-01
		rp_sub-08_task-restingstate_acq-RL_bold_00001	125	-2.666918e-02	4.253325e-04	6.497358e-01	1.393133e-02	-1.073505e-01	-1.450716e-01
		rp_sub-08_task-restingstate_acq-RL_bold_00001	126	-2.285632e-02	-1.604700e-03	6.640218e-01	9.647875e-03	-1.114194e-01	-1.276035e-01
		rp_sub-08_task-restingstate_acq-RL_bold_00001	127	-3.728544e-02	2.230534e-02	6.554903e-01	2.358351e-02	-1.134464e-01	-1.530147e-01
		rp_sub-08_task-restingstate_acq-RL_bold_00001	128	-3.407872e-02	1.051342e-02	6.871880e-01	3.459084e-03	-1.112530e-01	-1.487368e-01
		rp_sub-08_task-restingstate_acq-RL_bold_00001	129	-1.925865e-02	6.401206e-03	6.916557e-01	8.675253e-03	-1.014487e-01	-1.465825e-01
		rp_sub-08_task-restingstate_acq-RL_bold_00001	130	-2.643021e-02	7.591378e-03	6.983150e-01	2.505209e-03	-1.007723e-01	-1.438220e-01
		rp_sub-08_task-restingstate_acq-RL_bold_00001	131	-1.364370e-02	2.510492e-03	7.163789e-01	-6.431275e-03	-1.086832e-01	-1.455303e-01
		rp_sub-08_task-restingstate_acq-RL_bold_00001	132	-2.382715e-02	7.345402e-03	7.172261e-01	-2.498887e-03	-1.130104e-01	-1.445439e-01
		rp_sub-08_task-restingstate_acq-RL_bold_00001	133	-2.381385e-02	-2.378528e-03	7.153516e-01	1.431572e-03	-1.089583e-01	-1.484119e-01
		rp_sub-08_task-restingstate_acq-RL_bold_00001	134	-2.886251e-02	-1.273885e-03	7.182201e-01	6.884186e-03	-1.072705e-01	-1.528214e-01
		rp_sub-08_task-restingstate_acq-RL_bold_00001	135	-2.718695e-02	1.070206e-02	7.295329e-01	2.997802e-03	-1.224404e-01	-1.653300e-01
		rp_sub-08_task-restingstate_acq-RL_bold_00001	136	-2.686517e-02	5.477326e-03	7.310449e-01	-4.342331e-03	-1.101080e-01	-1.587082e-01
		rp_sub-08_task-restingstate_acq-RL_bold_00001	137	-8.032272e-03	2.718739e-03	7.243942e-01	2.399566e-03	-1.206539e-01	-1.503378e-01
		rp_sub-08_task-restingstate_acq-RL_bold_00001	138	-2.893300e-02	8.624459e-04	7.324285e-01	2.162951e-02	-1.182651e-01	-1.516098e-01
		rp_sub-08_task-restingstate_acq-RL_bold_00001	139	-3.138895e-02	-2.532418e-03	7.356684e-01	6.105625e-03	-1.115638e-01	-1.442427e-01
		rp_sub-08_task-restingstate_acq-RL_bold_00001	140	-3.336282e-02	6.272194e-03	7.385097e-01	1.815765e-02	-1.081915e-01	-1.543311e-01
		rp_sub-08_task-restingstate_acq-RL_bold_00001	141	-2.804715e-02	2.053601e-03	7.267486e-01	2.018668e-02	-1.126823e-01	-1.519497e-01
		rp_sub-08_task-restingstate_acq-RL_bold_00001	142	-3.615511e-02	2.328447e-02	7.397188e-01	1.126923e-02	-1.277443e-01	-1.712303e-01
		rp_sub-08_task-restingstate_acq-RL_bold_00001	143	-2.733411e-02	6.944448e-03	7.458937e-01	1.606584e-02	-1.235184e-01	-1.495799e-01
		rp_sub-08_task-restingstate_acq-RL_bold_00001	144	-4.594600e-02	1.105591e-02	7.651793e-01	7.320062e-03	-1.140021e-01	-1.641106e-01
		rp_sub-08_task-restingstate_acq-RL_bold_00001	145	-2.971406e-02	1.057377e-02	7.577069e-01	2.118059e-02	-1.198598e-01	-1.572692e-01
		rp_sub-08_task-restingstate_acq-RL_bold_00001	146	-4.286706e-02	1.115227e-02	7.437257e-01	3.322472e-02	-1.222893e-01	-1.656420e-01
		rp_sub-08_task-restingstate_acq-RL_bold_00001	147	-3.882617e-02	1.539949e-02	7.258882e-01	2.407738e-02	-1.188679e-01	-1.705401e-01
		rp_sub-08_task-restingstate_acq-RL_bold_00001	148	-4.802532e-02	1.216612e-02	7.434220e-01	1.632166e-02	-1.255020e-01	-1.621712e-01
		rp_sub-08_task-restingstate_acq-RL_bold_00001	149	-4.145117e-02	1.885557e-02	7.409398e-01	2.843654e-02	-1.240958e-01	-1.606621e-01
		rp_sub-08_task-restingstate_acq-RL_bold_00001	150	-4.856468e-02	1.297029e-02	7.463239e-01	2.526367e-02	-1.355209e-01	-1.734851e-01
		rp_sub-08_task-restingstate_acq-RL_bold_00001	151	-4.157463e-02	7.100163e-03	7.576796e-01	2.144241e-02	-1.221313e-01	-1.582917e-01
		rp_sub-08_task-restingstate_acq-RL_bold_00001	152	-4.621061e-02	2.241073e-02	7.527705e-01	3.770182e-02	-1.243162e-01	-1.740480e-01
		rp_sub-08_task-restingstate_acq-RL_bold_00001	153	-4.119565e-02	9.747580e-03	7.648494e-01	3.257154e-02	-1.271920e-01	-1.786053e-01
		rp_sub-08_task-restingstate_acq-RL_bold_00001	154	-3.824383e-02	4.789998e-03	7.836135e-01	2.351897e-02	-1.350198e-01	-1.843009e-01
		rp_sub-08_task-restingstate_acq-RL_bold_00001	155	-2.429198e-02	-3.835769e-03	7.949815e-01	1.563489e-02	-1.333173e-01	-1.736932e-01
		rp_sub-08_task-restingstate_acq-RL_bold_00001	156	-3.330455e-02	-1.691153e-03	7.821254e-01	2.014116e-02	-1.234483e-01	-1.746220e-01
		rp_sub-08_task-restingstate_acq-RL_bold_00001	157	-4.035739e-02	6.983955e-03	7.933351e-01	2.919095e-02	-1.329663e-01	-1.765194e-01
		rp_sub-08_task-restingstate_acq-RL_bold_00001	158	-4.056664e-02	-1.819424e-03	8.053725e-01	2.532531e-02	-1.295123e-01	-1.713548e-01
		rp_sub-08_task-restingstate_acq-RL_bold_00001	159	-4.058535e-02	9.760770e-03	8.058949e-01	1.574751e-02	-1.350851e-01	-1.855205e-01
		rp_sub-08_task-restingstate_acq-RL_bold_00001	160	-2.995646e-02	7.393971e-06	8.196782e-01	3.240276e-02	-1.351904e-01	-1.716041e-01
		rp_sub-08_task-restingstate_acq-RL_bold_00001	161	-5.511522e-02	6.958094e-03	8.177582e-01	2.167301e-02	-1.399993e-01	-1.895478e-01
		rp_sub-08_task-restingstate_acq-RL_bold_00001	162	-4.375604e-02	1.552709e-02	8.026682e-01	2.774151e-02	-1.390371e-01	-1.934281e-01
		rp_sub-08_task-restingstate_acq-RL_bold_00001	163	-5.319946e-02	1.367670e-02	8.066150e-01	2.454766e-02	-1.394169e-01	-1.996156e-01
		rp_sub-08_task-restingstate_acq-RL_bold_00001	164	-3.410985e-02	1.107469e-02	8.074539e-01	2.167867e-02	-1.319598e-01	-1.883187e-01
		rp_sub-08_task-restingstate_acq-RL_bold_00001	165	-4.553263e-02	5.257007e-03	8.131273e-01	3.008162e-02	-1.486786e-01	-1.968080e-01
		rp_sub-08_task-restingstate_acq-RL_bold_00001	166	-3.799866e-02	8.441115e-03	8.324674e-01	1.251275e-02	-1.452720e-01	-1.875112e-01
		rp_sub-08_task-restingstate_acq-RL_bold_00001	167	-4.331605e-02	3.004411e-03	8.220687e-01	2.983824e-02	-1.409371e-01	-1.949710e-01
		rp_sub-08_task-restingstate_acq-RL_bold_00001	168	-4.155192e-02	-5.904902e-03	8.276952e-01	3.083562e-02	-1.374837e-01	-1.841022e-01
		rp_sub-08_task-restingstate_acq-RL_bold_00001	169	-4.713036e-02	7.008604e-03	8.326683e-01	3.218221e-02	-1.592293e-01	-2.035783e-01
		rp_sub-08_task-restingstate_acq-RL_bold_00001	170	-3.483584e-02	-5.674659e-03	8.476319e-01	3.878651e-02	-1.487434e-01	-1.844805e-01
		rp_sub-08_task-restingstate_acq-RL_bold_00001	171	-4.529076e-02	3.310886e-03	8.391336e-01	3.154838e-02	-1.437946e-01	-2.029715e-01
		rp_sub-08_task-restingstate_acq-RL_bold_00001	172	-4.258801e-02	-6.084786e-03	8.459760e-01	5.096931e-02	-1.495395e-01	-1.924462e-01
		rp_sub-08_task-restingstate_acq-RL_bold_00001	173	-5.987230e-02	8.255772e-03	8.455848e-01	3.671411e-02	-1.485432e-01	-2.011111e-01
		rp_sub-08_task-restingstate_acq-RL_bold_00001	174	-4.874386e-02	1.450420e-02	8.551499e-01	4.350633e-02	-1.558470e-01	-2.031537e-01
		rp_sub-08_task-restingstate_acq-RL_bold_00001	175	-3.277200e-02	6.500360e-03	8.505276e-01	4.952503e-02	-1.412121e-01	-1.931331e-01
		rp_sub-08_task-restingstate_acq-RL_bold_00001	176	-6.994290e-02	1.412719e-02	8.642368e-01	3.445550e-02	-1.577660e-01	-2.041915e-01
		rp_sub-08_task-restingstate_acq-RL_bold_00001	177	-3.812809e-02	6.327102e-04	8.565882e-01	3.122517e-02	-1.400923e-01	-1.863797e-01
		rp_sub-08_task-restingstate_acq-RL_bold_00001	178	-1.364899e-02	3.623382e-03	8.532306e-01	4.308418e-02	-1.554984e-01	-2.045477e-01
		rp_sub-08_task-restingstate_acq-RL_bold_00001	179	-2.907144e-02	-1.034971e-02	8.640910e-01	4.246515e-02	-1.521673e-01	-2.037839e-01
		rp_sub-08_task-restingstate_acq-RL_bold_00001	180	-2.611178e-02	-5.052969e-02	9.951218e-01	-8.265823e-03	-2.070886e-01	-1.592653e-01
		rp_sub-08_task-restingstate_acq-RL_bold_00001	181	-4.201815e-02	-1.046014e-02	9.153723e-01	2.747418e-02	-1.539391e-01	-2.114562e-01
		rp_sub-08_task-restingstate_acq-RL_bold_00001	182	-5.847845e-02	8.643151e-03	8.973172e-01	2.446384e-02	-1.523525e-01	-2.097399e-01
		rp_sub-08_task-restingstate_acq-RL_bold_00001	183	-5.384394e-02	8.767225e-03	9.062748e-01	2.523333e-02	-1.462503e-01	-2.120106e-01
		rp_sub-08_task-restingstate_acq-RL_bold_00001	184	-6.706746e-02	-8.916057e-03	9.241665e-01	2.087253e-02	-1.506380e-01	-2.260211e-01
		rp_sub-08_task-restingstate_acq-RL_bold_00001	185	-5.363916e-02	-7.719464e-03	9.222102e-01	2.762531e-02	-1.471987e-01	-2.349067e-01
		rp_sub-08_task-restingstate_acq-RL_bold_00001	186	-5.099058e-02	-2.112955e-02	9.365004e-01	1.171618e-02	-1.541534e-01	-2.230835e-01
		rp_sub-08_task-restingstate_acq-RL_bold_00001	187	-6.468986e-02	-5.299846e-03	9.408913e-01	1.133725e-02	-1.618090e-01	-2.150768e-01
		rp_sub-08_task-restingstate_acq-RL_bold_00001	188	-6.090720e-02	9.969940e-03	9.384203e-01	2.117456e-02	-1.700303e-01	-2.387225e-01
		rp_sub-08_task-restingstate_acq-RL_bold_00001	189	-4.393337e-02	-1.102474e-05	9.369494e-01	4.451796e-02	-1.521329e-01	-2.296733e-01
		rp_sub-08_task-restingstate_acq-RL_bold_00001	190	-4.107147e-02	-7.560211e-03	9.509344e-01	1.978929e-02	-1.597881e-01	-2.245183e-01
		rp_sub-08_task-restingstate_acq-RL_bold_00001	191	-5.337700e-02	-5.489515e-03	9.527865e-01	3.191743e-02	-1.550089e-01	-2.384070e-01
		rp_sub-08_task-restingstate_acq-RL_bold_00001	192	-5.592890e-02	-8.120604e-03	9.651450e-01	1.614532e-02	-1.694419e-01	-2.353177e-01
		rp_sub-08_task-restingstate_acq-RL_bold_00001	193	-6.518281e-02	-9.745832e-03	9.454509e-01	4.184869e-02	-1.598269e-01	-2.359323e-01
		rp_sub-08_task-restingstate_acq-RL_bold_00001	194	-4.540936e-02	-6.893422e-03	9.608403e-01	2.368986e-02	-1.593024e-01	-2.220916e-01
		rp_sub-08_task-restingstate_acq-RL_bold_00001	195	-6.315551e-02	-9.117853e-03	9.675377e-01	3.160036e-02	-1.696846e-01	-2.332240e-01
		rp_sub-08_task-restingstate_acq-RL_bold_00001	196	-6.073212e-02	-5.138109e-03	9.669031e-01	2.567373e-02	-1.762525e-01	-2.372697e-01
		rp_sub-08_task-restingstate_acq-RL_bold_00001	197	-4.334877e-02	4.759726e-03	9.633767e-01	3.295202e-02	-1.734812e-01	-2.457308e-01
		rp_sub-08_task-restingstate_acq-RL_bold_00001	198	-4.527108e-02	-2.302109e-03	9.490489e-01	4.330516e-02	-1.678107e-01	-2.279320e-01
		rp_sub-08_task-restingstate_acq-RL_bold_00001	199	-6.191771e-02	8.584061e-03	9.349172e-01	4.067944e-02	-1.567592e-01	-2.386442e-01
		rp_sub-08_task-restingstate_acq-RL_bold_00001	200	-5.738068e-02	-6.724406e-03	9.322169e-01	4.430386e-02	-1.576372e-01	-2.341627e-01
		rp_sub-08_task-restingstate_acq-RL_bold_00001	201	-5.086940e-02	-1.131048e-02	9.656811e-01	1.629511e-02	-1.587864e-01	-2.340917e-01
		rp_sub-08_task-restingstate_acq-RL_bold_00001	202	-5.666176e-02	-2.548138e-03	9.647480e-01	3.189493e-02	-1.755326e-01	-2.462679e-01
		rp_sub-08_task-restingstate_acq-RL_bold_00001	203	-3.964409e-02	-1.140139e-02	9.762911e-01	2.550502e-02	-1.672063e-01	-2.361301e-01
		rp_sub-08_task-restingstate_acq-RL_bold_00001	204	-4.979688e-02	-1.305038e-02	9.587424e-01	4.985896e-02	-1.587665e-01	-2.296724e-01
		rp_sub-08_task-restingstate_acq-RL_bold_00001	205	-4.950150e-02	-1.106519e-02	9.705219e-01	4.469196e-02	-1.635258e-01	-2.300850e-01
		rp_sub-08_task-restingstate_acq-RL_bold_00001	206	-5.708047e-02	-5.282233e-03	9.813898e-01	4.102028e-02	-1.718139e-01	-2.499118e-01
		rp_sub-08_task-restingstate_acq-RL_bold_00001	207	-5.201556e-02	-3.803195e-03	9.889923e-01	1.932840e-02	-1.799860e-01	-2.510967e-01
		rp_sub-08_task-restingstate_acq-RL_bold_00001	208	-5.563309e-02	-1.453454e-02	9.898143e-01	2.527899e-02	-1.742028e-01	-2.480889e-01
		rp_sub-08_task-restingstate_acq-RL_bold_00001	209	-5.097559e-02	-1.220350e-02	9.900151e-01	3.774807e-02	-1.718912e-01	-2.465799e-01
		rp_sub-08_task-restingstate_acq-RL_bold_00001	210	-5.519238e-02	-1.335680e-02	9.872128e-01	4.646076e-02	-1.682813e-01	-2.407646e-01
		rp_sub-08_task-restingstate_acq-RL_bold_00001	211	-6.290638e-02	-7.469506e-03	9.954444e-01	4.611392e-02	-1.717881e-01	-2.525523e-01
		rp_sub-08_task-restingstate_acq-RL_bold_00001	212	-4.919279e-02	-2.184762e-03	1.007174e+00	2.525437e-02	-1.810787e-01	-2.589556e-01
		rp_sub-08_task-restingstate_acq-RL_bold_00001	213	-4.631101e-02	-1.560237e-02	1.012638e+00	3.368557e-02	-1.713796e-01	-2.494176e-01
		rp_sub-08_task-restingstate_acq-RL_bold_00001	214	-3.581954e-02	-1.802163e-02	1.016983e+00	3.411974e-02	-1.761199e-01	-2.552005e-01
		rp_sub-08_task-restingstate_acq-RL_bold_00001	215	-4.773908e-02	-1.329175e-02	1.014621e+00	5.413054e-02	-1.778368e-01	-2.559099e-01
		rp_sub-08_task-restingstate_acq-RL_bold_00001	216	-3.227011e-02	-1.416001e-02	1.032101e+00	3.841172e-02	-1.898871e-01	-2.523370e-01
		rp_sub-08_task-restingstate_acq-RL_bold_00001	217	-5.049392e-02	-2.704271e-02	1.042665e+00	2.872600e-02	-1.845495e-01	-2.636944e-01
		rp_sub-08_task-restingstate_acq-RL_bold_00001	218	-4.586179e-02	-4.722147e-02	1.070625e+00	3.405321e-02	-1.851211e-01	-2.645706e-01
		rp_sub-08_task-restingstate_acq-RL_bold_00001	219	-6.176786e-02	-4.895959e-02	1.049240e+00	5.251063e-02	-1.833077e-01	-2.658660e-01
		rp_sub-08_task-restingstate_acq-RL_bold_00001	220	-6.692972e-02	-4.486573e-02	1.064020e+00	3.627051e-02	-1.956079e-01	-2.677795e-01
		rp_sub-08_task-restingstate_acq-RL_bold_00001	221	-6.106148e-02	-5.604948e-02	1.079304e+00	3.303061e-02	-1.864501e-01	-2.707830e-01
		rp_sub-08_task-restingstate_acq-RL_bold_00001	222	-6.769673e-02	-5.834988e-02	1.079292e+00	4.360628e-02	-1.916614e-01	-2.692792e-01
		rp_sub-08_task-restingstate_acq-RL_bold_00001	223	-7.349875e-02	-4.280131e-02	1.092848e+00	2.402799e-02	-2.002476e-01	-2.839431e-01
		rp_sub-08_task-restingstate_acq-RL_bold_00001	224	-5.499671e-02	-5.131776e-02	1.093928e+00	2.392812e-02	-2.012794e-01	-2.825165e-01
		rp_sub-08_task-restingstate_acq-RL_bold_00001	225	-7.087568e-02	-3.868038e-02	1.093041e+00	2.394946e-02	-1.952138e-01	-2.918401e-01
		rp_sub-08_task-restingstate_acq-RL_bold_00001	226	-6.783889e-02	-4.070122e-02	1.101960e+00	3.455990e-02	-2.089132e-01	-2.845634e-01
		rp_sub-08_task-restingstate_acq-RL_bold_00001	227	-6.165324e-02	-4.310548e-02	1.099097e+00	4.891147e-02	-1.955832e-01	-2.870624e-01
		rp_sub-08_task-restingstate_acq-RL_bold_00001	228	-8.171739e-02	-4.934606e-02	1.102923e+00	3.913226e-02	-2.099863e-01	-2.864957e-01
		rp_sub-08_task-restingstate_acq-RL_bold_00001	229	-5.763642e-02	-5.192755e-02	1.110567e+00	3.996317e-02	-2.001903e-01	-2.744544e-01
		rp_sub-08_task-restingstate_acq-RL_bold_00001	230	-7.450348e-02	-5.336648e-02	1.111483e+00	4.388683e-02	-2.027998e-01	-2.811589e-01
		rp_sub-08_task-restingstate_acq-RL_bold_00001	231	-7.071660e-02	-5.640108e-02	1.110708e+00	4.444996e-02	-1.893513e-01	-2.783349e-01
		rp_sub-08_task-restingstate_acq-RL_bold_00001	232	-6.931570e-02	-5.153961e-02	1.111336e+00	4.816289e-02	-2.049068e-01	-2.869345e-01
		rp_sub-08_task-restingstate_acq-RL_bold_00001	233	-7.992632e-02	-4.512679e-02	1.128116e+00	3.196217e-02	-1.995459e-01	-2.950817e-01
		rp_sub-08_task-restingstate_acq-RL_bold_00001	234	-6.301922e-02	-3.527780e-02	1.125749e+00	4.473691e-02	-2.084391e-01	-2.953370e-01
		rp_sub-08_task-restingstate_acq-RL_bold_00001	235	-6.983660e-02	-3.939835e-02	1.123946e+00	4.552107e-02	-1.943513e-01	-2.886294e-01
[truncated: 3,763 more rows]

## Sheet: Figure S10
Figure S10
	Data to plot figure S10
[truncated: 25 more rows]
