# Supplementary material for: Affiliative behaviours regulate allostasis development and shape biobehavioural trajectories in horses
Source: Nat Commun. 2026 Jan 13;17:47. doi: 10.1038/s41467-025-66729-1 (PMC12800209; doi:10.1038/s41467-025-66729-1)
Supplement: Supplementary file 6 — Source Data [file 41467_2025_66729_MOESM6_ESM.csv]

Variable Name	Time	var_grp
ALFF_Amyg_Left	3months	MRI imaging
ALFF_Amyg_Right	3months	MRI imaging
ALFF_RSC.Cu.PrCU	3months	MRI imaging
ALFF_aCC	3months	MRI imaging
ODI_RSC.Cu.PrCU	3months	MRI imaging
ODI_aCC	3months	MRI imaging
ODI_thalamus_Left	3months	MRI imaging
ODI_thalamus_Right	3months	MRI imaging
VBM_MidCingulate	3months	MRI imaging
VBM_hippocampus	3months	MRI imaging
VBM_hypothalamus	3months	MRI imaging
VBM_insula_Left	3months	MRI imaging
VBM_insula_Right	3months	MRI imaging
gFA_RSC.Cu.PrCU	3months	MRI imaging
gFA_aCC	3months	MRI imaging
gFA_hypothalamus	3months	MRI imaging
isoFrac_hypo	3months	MRI imaging
isoFrac_pFC	3months	MRI imaging
anySocialInteraction_1m	1months	Sociality
anySocialInteraction_3m	3months	Sociality
anySocialInteraction_7m	7months	Sociality
centrality_1m	1months	Sociality
centrality_3m	3months	Sociality
centrality_7m	7months	Sociality
nbVoca_4m	4months	Sociality
percIsolated_1m	1months	Sociality
percIsolated_3m	3months	Sociality
percIsolated_7m	7months	Sociality
playingAllogrooming_1m	1months	Sociality
playingAllogrooming_3m	3months	Sociality
playingAllogrooming_7m	7months	Sociality
sociabilityLatContact_7m	7months	Sociality
sociabilityNbSniff_7m	7months	Sociality
sociabilityTotalTimeSpentNear_7m	7months	Sociality
exploAll_1m	1months	Non social behaviour
exploAll_3m	3months	Non social behaviour
exploAll_7m	7months	Non social behaviour
feedingSuckling_1m	1months	Non social behaviour
feedingSuckling_3m	3months	Non social behaviour
feedingSuckling_7m	7months	Non social behaviour
resting_1m	1months	Non social behaviour
resting_3m	3months	Non social behaviour
resting_7m	7months	Non social behaviour
duration_4m	4months	Non social personality traits
groupObjectLatSniffObj30cm_7m	7months	Non social personality traits
humanReactivityOverallReaction_7m	7months	Non social personality traits
nbSessionsToValidate_4m	4months	Non social personality traits
objectLatContact_7m	7months	Non social personality traits
objectSumContacts_7m	7months	Non social personality traits
objectTotalSpentNear_7m	7months	Non social personality traits
surfaceLat1p_7m	7months	Non social personality traits
tentativeRemoveFoot_4m	4months	Non social personality traits
weightPercGain_1m	1months	Physiology
weightPercGain_3m	3months	Physiology
weightPercGain_7m	7months	Physiology
IGF-1_1m	1months	Physiology
IGF-1_3m	3months	Physiology
IGF-1_7m	7months	Physiology
Insulin_1m	1months	Physiology
Insulin_3m	3months	Physiology
Insulin_7m	7months	Physiology
Ocytocin_1m	1months	Physiology
Ocytocin_3m	3months	Physiology
Ocytocin_7m	7months	Physiology
UricAcid_1m	1months	Physiology
UricAcid_3m	3months	Physiology
UricAcid_7m	7months	Physiology
basalcortisol_1m	1months	Physiology
basalcortisol_3m	3months	Physiology
basalcortisol_7m	7months	Physiology
cholesterol_1m	1months	Physiology
cholesterol_3m	3months	Physiology
cholesterol_7m	7months	Physiology
triglycerides_1m	1months	Physiology
triglycerides_3m	3months	Physiology
triglycerides_7m	7months	Physiology
